# Supplementary material for: The Extreme Conditions Beamline P02.2 and the Extreme Conditions Science Infrastructure at PETRA III
Source: J Synchrotron Radiat. 2015 Jun 19;22(Pt 4):908–24. doi: 10.1107/S1600577515005937 (PMC4489534; doi:10.1107/S1600577515005937)
Supplement: Supplementary file 1 [file s-22-00908-sup1.cif]

data_I
_publcif_datablock.id '{301636ae-7ac7-4902-a52e-5b10b1b98646}'
loop_
_publcif_info_datablock.id
_publcif_info_datablock.publ_exptl
_publcif_info_datablock.publ_geom
_publcif_info_datablock.structure
'{301636ae-7ac7-4902-a52e-5b10b1b98646}' . . .

_audit_update_record
;
2015-06-18 # Formatted by IUCr publCIF system
;
#==============================================================================

# PROCESSING SUMMARY (IUCr Office Use Only)

_journal_date_recd_electronic      2014-12-05
_journal_date_to_coeditor         ?
_journal_date_from_coeditor       ?
_journal_date_accepted     2015-03-24
_journal_date_printers_first      ?
_journal_date_printers_final      ?
_journal_date_proofs_out          ?
_journal_date_proofs_in           ?
_journal_coeditor_name            ?
_journal_coeditor_code      IE5136SUP1
_journal_coeditor_notes
; ?
;
_journal_paper_category      FA
_journal_techeditor_code      S150593
_iucr_compatibility_tag          ACTA95
_journal_techeditor_notes  
;
;
_journal_coden_ASTM               ?
_journal_name_full                ?
_journal_year                     ?
_journal_volume                   ?
_journal_issue                    ?
_journal_page_first               ?
_journal_page_last                ?
_journal_suppl_publ_number        ?
_journal_suppl_publ_pages         ?

#==============================================================================

_audit_creation_date
;
'Wed Aug 06 23:06:47 2014'
;
_audit_creation_method
;
CrysAlisPro, Agilent Technologies,
Version 1.171.37.34 (release 22-05-2014 CrysAlis171 .NET)
(compiled May 22 2014,16:03:01)
;
_computing_data_collection
;
CrysAlisPro, Agilent Technologies,
Version 1.171.37.34 (release 22-05-2014 CrysAlis171 .NET)
(compiled May 22 2014,16:03:01)
;
_computing_cell_refinement
;
CrysAlisPro, Agilent Technologies,
Version 1.171.37.34 (release 22-05-2014 CrysAlis171 .NET)
(compiled May 22 2014,16:03:01)
;
_computing_data_reduction
;
CrysAlisPro, Agilent Technologies,
Version 1.171.37.34 (release 22-05-2014 CrysAlis171 .NET)
(compiled May 22 2014,16:03:01)
;
_cell_length_a                  18.2457(9) 
_cell_length_b                  8.8201(7) 
_cell_length_c                  5.18747(15) 
_cell_angle_alpha               90.0 
_cell_angle_beta                90.0 
_cell_angle_gamma               90.0 
_cell_volume                    834.81(8) 
_cell_formula_units_Z                   8.00000
_cell_measurement_reflns_used   2012
_cell_measurement_theta_min     1.9090
_cell_measurement_theta_max     17.1750
_cell_oxdiff_length_a                  18.250(2) 
_cell_oxdiff_length_b                  8.822(2) 
_cell_oxdiff_length_c                  5.18546(19) 
_cell_oxdiff_angle_alpha               90.001(7) 
_cell_oxdiff_angle_beta                90.001(6) 
_cell_oxdiff_angle_gamma               89.971(15) 
_cell_oxdiff_volume                    834.8(2) 
_cell_oxdiff_measurement_reflns_used   2012
_exptl_crystal_description                ''
_exptl_absorpt_correction_T_min                   0.79843
_exptl_absorpt_correction_T_max                   1.00000
_exptl_absorpt_correction_type            'multi-scan'
_exptl_absorpt_process_details
;
CrysAlisPro, Agilent Technologies,
Version 1.171.37.34 (release 22-05-2014 CrysAlis171 .NET)
(compiled May 22 2014,16:03:01)
Empirical absorption correction using spherical harmonics,
 implemented in SCALE3 ABSPACK scaling algorithm.
;
_diffrn_source 'synchrotron'
_diffrn_radiation_probe 'x-ray'
_diffrn_radiation_type 'synchrotron'
_diffrn_radiation_wavelength 0.28965
_diffrn_radiation_monochromator 'synchrotron'
_diffrn_measurement_device '?'
_diffrn_measurement_device_type '?'
_diffrn_detector 'CCD plate'
_diffrn_reflns_number 5347
_diffrn_reflns_av_R_equivalents 0.0626
_diffrn_reflns_av_sigmaI/netI 0.0982
_diffrn_reflns_limit_h_min -24
_diffrn_reflns_limit_h_max 30
_diffrn_reflns_limit_k_min -8
_diffrn_reflns_limit_k_max 12
_diffrn_reflns_limit_l_min -8
_diffrn_reflns_limit_l_max 8
_diffrn_reflns_theta_min 1.5998
_diffrn_reflns_theta_max 17.9572
_diffrn_measured_fraction_theta_max 0.3854
_diffrn_reflns_theta_full 10.4298
_diffrn_measured_fraction_theta_full 0.5515
_diffrn_orient_matrix_UB_11      -0.0083807000
_diffrn_orient_matrix_UB_12      -0.0278384000
_diffrn_orient_matrix_UB_13      -0.0024305000
_diffrn_orient_matrix_UB_21       0.0010450000
_diffrn_orient_matrix_UB_22       0.0003331000
_diffrn_orient_matrix_UB_23      -0.0557340000
_diffrn_orient_matrix_UB_31       0.0134378000
_diffrn_orient_matrix_UB_32      -0.0174071000
_diffrn_orient_matrix_UB_33       0.0028190000
_diffrn_measurement_details
;
#__ type_ start__ end____ width___ exp.time_
  1 phi    140.00  209.00   1.0000    1.0000
omega____ theta____ kappa____ phi______ frames
   0.0000    0.0000    0.0000     -     69

;
_diffrn_measurement_method '\p scans'
_symmetry_space_group_name_H-M_alt 'P bc n '
_symmetry_space_group_name_H-M 'P bc n '
_symmetry_cell_setting orthorhombic
_reflns_odcompleteness_completeness  55.15
_reflns_odcompleteness_theta  10.43
_reflns_odcompleteness_iscentric  1
_chemical_oxdiff_formula 'Mg Si O3'
