# Supplementary material for: The Extreme Conditions Beamline P02.2 and the Extreme Conditions Science Infrastructure at PETRA III
Source: J Synchrotron Radiat. 2015 Jun 19;22(Pt 4):908–24. doi: 10.1107/S1600577515005937 (PMC4489534; doi:10.1107/S1600577515005937)
Supplement: Supplementary file 2 [file s-22-00908-sup2.hkl]

#=======================================================================
data_global
#=======================================================================

_audit_creation_method                   'Jana2006 Version : 09/07/2014'


# 1. PROCESSING SUMMARY (IUCr Office Use Only)

_journal_date_recd_electronic            ?
_journal_date_to_coeditor                ?
_journal_date_from_coeditor              ?
_journal_date_accepted                   ?
_journal_date_printers_first             ?
_journal_date_printers_final             ?
_journal_date_proofs_out                 ?
_journal_date_proofs_in                  ?
_journal_coeditor_name                   ?
_journal_coeditor_code                   ?
_journal_coeditor_notes
; ?
;
_journal_techeditor_code                 ?
_journal_paper_category                  ?
_journal_techeditor_notes
; ?
;
_journal_coden_ASTM                      ?
_journal_name_full                       'Acta Crystallographica Section C'
_journal_year                            ?
_journal_volume                          ?
_journal_issue                           ?
_journal_page_first                      ?
_journal_page_last                       ?
_journal_suppl_publ_number               ?
_journal_suppl_publ_pages                ?

#=======================================================================

# 2. SUBMISSION DETAILS

_publ_contact_author_name                ?
_publ_contact_author_address
; ?
;
_publ_contact_author_email               ?
_publ_contact_author_fax                 ?
_publ_contact_author_phone               ?

_publ_requested_journal                  'Acta Crystallographica Section C'
_publ_requested_category                 ?

_publ_contact_letter
; ?
;

#=======================================================================

# 3. TITLE AND AUTHOR LIST

_publ_section_title
; ?
;
_publ_section_title_footnote
; ?
;
loop_
 _publ_author_name
 _publ_author_footnote
 _publ_author_address
; ?      # name
;
; ?      # footnote
;
; ?      # address
;

#=======================================================================

# 4. TEXT

_publ_section_synopsis
; ?
;
_publ_section_abstract
; ?
;
_publ_section_comment
; ?
;
_publ_section_introduction
; ?
;
_publ_section_experimental
; ?
;
_publ_section_exptl_prep
; ?
;
_publ_section_exptl_refinement
; ?
;
_publ_section_exptl_solution
; ?
;
_publ_section_discussion
; ?
;
_publ_section_acknowledgements
; ?
;
_publ_section_references
;
Petricek, V., Dusek, M. & Palatinus L. (2006). Jana2006.
Structure Determination Software Programs.
Institute of Physics, Praha, Czech Republic.

Palatinus L. & Chapuis G. (2007). J. Appl. Cryst. 40, 786-790.

# enable this reference if Diamond ver. 2 was used for visualization
#Brandenburg, K. (1999). DIAMOND. Version. 2.1c.
#Crystal Impact GbR, Bonn, Germany.

# enable this reference if Diamond ver. 3 was used for visualization
#Brandenburg, K. & Putz, H. (2005). DIAMOND Version 3.
#Crystal Impact GbR, Postfach 1251, D-53002 Bonn, Germany.

# enable this reference if SIR97 was used for solving of the structure
#Altomare, A., Burla, M. C., Camalli, M., Cascarano, G., Giacovazzo, C.,
#Guagliardi, A., Moliterni, A. G. G., Polidori, G., Spagna, R. (1997).
#SIR97. A Package for Crystal Structure Solution by Direct Methods
#and Refinement, Bari, Rome, Italy.

# use this reference if SIR2002 was used for solving of the structure
#Burla, M.C., Camalli, M., Carrozzini, B., Cascarano, G., Giacovazzo, C.,
#Polidori, G., Spagna, R.
#SIR2002: the program, J. Appl. Cryst, (2003). 36, 1103

# enable this reference if bond valences were calculated
#Brown, I. D. (1996). J. Appl. Cryst. 29, 479-480.

# enable this reference if Xshape wase used for crystal shape refinement
#Stoe & Cie (1998). X-SHAPE. Stoe & Cie, Darmstadt, Germany.


# enable this reference if Flack coefficient was refined
#Flack, H. D. (1983). Acta Cryst. A39, 876-881.
;
_publ_section_figure_captions
; ?
;
_publ_section_table_legends
; ?
;

#=======================================================================
data_I
#=======================================================================

# 5. CHEMICAL DATA

_chemical_name_systematic
; ?
;
_chemical_name_common                    ?
_chemical_formula_moiety                 ?
_chemical_formula_structural             ?
_chemical_formula_analytical             ?
_chemical_formula_iupac                  ?
_chemical_formula_sum                    'Fe1 Mg1 O3 Si1'
_chemical_formula_weight                 156.2
_chemical_melting_point                  ?
_chemical_compound_source                ?
_chemical_absolute_configuration         .

#=======================================================================

# 6. CRYSTAL DATA

_symmetry_cell_setting                   orthorhombic
_symmetry_space_group_name_H-M           'P b c a'
_symmetry_space_group_name_Hall          '-P -2xab;-2ybc;-2zac'
_symmetry_Int_Tables_number              61

loop_
 _space_group_symop_id
 _space_group_symop_operation_xyz
 1   x,y,z
 2   -x+1/2,-y,z+1/2
 3   -x,y+1/2,-z+1/2
 4   x+1/2,-y+1/2,-z
 5   -x,-y,-z
 6   x+1/2,y,-z+1/2
 7   x,-y+1/2,z+1/2
 8   -x+1/2,y+1/2,z

_cell_length_a                           18.250(2)
_cell_length_b                           8.822(2)
_cell_length_c                           5.1855(2)
_cell_angle_alpha                        90
_cell_angle_beta                         90
_cell_angle_gamma                        90
_cell_volume                             834.9(2)

loop_
 _jana_cell_twin_matrix_id
 _jana_cell_twin_volume_fraction
 _jana_cell_twin_matrix_1_1
 _jana_cell_twin_matrix_1_2
 _jana_cell_twin_matrix_1_3
 _jana_cell_twin_matrix_2_1
 _jana_cell_twin_matrix_2_2
 _jana_cell_twin_matrix_2_3
 _jana_cell_twin_matrix_3_1
 _jana_cell_twin_matrix_3_2
 _jana_cell_twin_matrix_3_3
 ? ? ? ? ? ? ? ? ? ? ?
_cell_formula_units_Z                    8

_cell_measurement_reflns_used            2012
_cell_measurement_theta_min              1.91
_cell_measurement_theta_max              17.17
_cell_measurement_temperature            293
_cell_special_details
; ?
;

_exptl_crystal_density_diffrn            2.486
_exptl_crystal_density_meas              ?
_exptl_crystal_density_method            ?
_exptl_crystal_F_000                     806

_exptl_absorpt_coefficient_mu            0.309
_exptl_crystal_description               ''
_exptl_crystal_size_max                  ?
_exptl_crystal_size_mid                  ?
_exptl_crystal_size_min                  ?
_exptl_crystal_size_rad                  ?
_exptl_crystal_colour                    ?
_exptl_absorpt_correction_type           'multi-scan'
_exptl_absorpt_process_details
;
CrysAlisPro, Agilent Technologies,
Version 1.171.37.34 (release 22-05-2014 CrysAlis171 .NET)
(compiled May 22 2014,16:03:01)
Empirical absorption correction using spherical harmonics,
 implemented in SCALE3 ABSPACK scaling algorithm.
;
_exptl_absorpt_correction_T_min          0.798
_exptl_absorpt_correction_T_max          1
loop_
 _exptl_crystal_face_index_h
 _exptl_crystal_face_index_k
 _exptl_crystal_face_index_l
 _exptl_crystal_face_perp_dist
 ? ? ? ?

#=======================================================================

# 7. EXPERIMENTAL DATA

_exptl_special_details                   ?

_diffrn_ambient_temperature              293
_diffrn_source                           'synchrotron'
_diffrn_source_power                     ?
_diffrn_source_voltage                   ?
_diffrn_source_current                   ?
_diffrn_radiation_type                   X-ray
_diffrn_radiation_source                 ?
_diffrn_radiation_wavelength             0.28965
_diffrn_radiation_monochromator          'synchrotron'
_diffrn_measurement_device               'four-cycle diffractometer'
_diffrn_measurement_device_type          '?'
_diffrn_detector                         'CCD plate'
_diffrn_detector_area_resol_mean         ?
_diffrn_measurement_method               '\p scans'
_diffrn_measurement_specimen_support     ?

_diffrn_reflns_number                    5201
_diffrn_reflns_theta_min                 1.91
_diffrn_reflns_theta_max                 17.96
_diffrn_reflns_theta_full                12.38
_diffrn_measured_fraction_theta_max      0.41
_diffrn_measured_fraction_theta_full     0.62
_diffrn_reflns_av_R_equivalents          0.0622
_diffrn_reflns_av_unetI/netI             0.0618
_diffrn_reflns_limit_h_min               -25
_diffrn_reflns_limit_h_max               30
_diffrn_reflns_limit_k_min               -8
_diffrn_reflns_limit_k_max               12
_diffrn_reflns_limit_l_min               -8
_diffrn_reflns_limit_l_max               8
_diffrn_reflns_reduction_process         ?

_diffrn_standards_number                 ?
_diffrn_standards_interval_count         ?
_diffrn_standards_interval_time          ?
_diffrn_standards_decay_%                ?
loop_
_diffrn_standard_refln_index_h
_diffrn_standard_refln_index_k
_diffrn_standard_refln_index_l
  ? ? ?

_diffrn_radiation_probe                  X-ray

#=======================================================================

# 8. REFINEMENT DATA

_refine_special_details
; ?
;

_reflns_number_total                     1374
_reflns_number_gt                        1017
_reflns_threshold_expression             'I>1.5\s(I)'

_refine_ls_structure_factor_coef         Fsqd
_refine_ls_R_factor_gt                   0.0342
_refine_ls_wR_factor_gt                  0.0550
_refine_ls_R_factor_all                  0.0579
_refine_ls_wR_factor_ref                 0.0654
_refine_ls_goodness_of_fit_ref           0.70
_refine_ls_goodness_of_fit_gt            0.69
_refine_ls_restrained_S_gt               ?
_refine_ls_restrained_S_all              ?
_refine_ls_number_reflns                 1374
_refine_ls_number_parameters             37
_refine_ls_number_restraints             0
_refine_ls_number_constraints            14
_refine_ls_weighting_scheme              sigma
_refine_ls_weighting_details             'w=1/(\s^2^(I)+0.0004I^2^)'
_refine_ls_hydrogen_treatment            ?
_refine_ls_shift/su_max                  0.0160
_refine_ls_shift/su_mean                 0.0032
_refine_diff_density_max                 ?
_refine_diff_density_min                 ?
_refine_ls_extinction_method             'none'
_refine_ls_extinction_coef               ?
_refine_ls_abs_structure_details         ?
_refine_ls_abs_structure_Flack           ?
_refine_ls_abs_structure_Rogers          ?

loop_
 _atom_type_symbol
 _atom_type_scat_dispersion_real
 _atom_type_scat_dispersion_imag
 _atom_type_scat_source
 Fe   0.1031  0.1535
 'International Tables Vol C tables 4.2.6.8 and 6.1.1.1'
 Mg   0.0029  0.0054
 'International Tables Vol C tables 4.2.6.8 and 6.1.1.1'
 O   -0.0010  0.0008
 'International Tables Vol C tables 4.2.6.8 and 6.1.1.1'
 Si   0.0080  0.0107
 'International Tables Vol C tables 4.2.6.8 and 6.1.1.1'

_computing_data_collection
;
CrysAlisPro, Agilent Technologies,
Version 1.171.37.34 (release 22-05-2014 CrysAlis171 .NET)
(compiled May 22 2014,16:03:01)
;
_computing_cell_refinement
;
CrysAlisPro, Agilent Technologies,
Version 1.171.37.34 (release 22-05-2014 CrysAlis171 .NET)
(compiled May 22 2014,16:03:01)
;
_computing_data_reduction
;
CrysAlisPro, Agilent Technologies,
Version 1.171.37.34 (release 22-05-2014 CrysAlis171 .NET)
(compiled May 22 2014,16:03:01)
;
_computing_structure_solution            ?
_computing_structure_refinement          ?
_computing_molecular_graphics            ?
_computing_publication_material          ?

loop_
 _restr_distance_atom_site_label_1
 _restr_distance_site_symmetry_1
 _restr_distance_atom_site_label_2
 _restr_distance_site_symmetry_2
 _restr_distance_target
 _restr_distance_target_weight_param
 ? ? ? ? ? ?

loop_
 _restr_angle_atom_site_label_1
 _restr_angle_site_symmetry_1
 _restr_angle_atom_site_label_2
 _restr_angle_site_symmetry_2
 _restr_angle_atom_site_label_3
 _restr_angle_site_symmetry_3
 _restr_angle_target
 _restr_angle_target_weight_param
 ? ? ? ? ? ? ? ?

loop_
 _restr_torsion_atom_site_label_1
 _restr_torsion_site_symmetry_1
 _restr_torsion_atom_site_label_2
 _restr_torsion_site_symmetry_2
 _restr_torsion_atom_site_label_3
 _restr_torsion_site_symmetry_3
 _restr_torsion_atom_site_label_4
 _restr_torsion_site_symmetry_4
 _restr_torsion_angle_target
 _restr_torsion_weight_param
 ? ? ? ? ? ? ? ? ? ?

loop_
 _restr_equal_distance_atom_site_label_1
 _restr_equal_distance_site_symmetry_1
 _restr_equal_distance_atom_site_label_2
 _restr_equal_distance_site_symmetry_2
 _restr_equal_distance_class_class_id
 _restr_equal_distance_class_target_weight_param
 ? ? ? ? ? ?

loop_
 _restr_equal_angle_atom_site_label_1
 _restr_equal_angle_site_symmetry_1
 _restr_equal_angle_atom_site_label_2
 _restr_equal_angle_site_symmetry_2
 _restr_equal_angle_atom_site_label_3
 _restr_equal_angle_site_symmetry_3
 _restr_equal_angle_class_class_id
 _restr_equal_angle_class_target_weight_param
 ? ? ? ? ? ? ? ?

loop_
 _restr_equal_torsion_atom_site_label_1
 _restr_equal_torsion_site_symmetry_1
 _restr_equal_torsion_atom_site_label_2
 _restr_equal_torsion_site_symmetry_2
 _restr_equal_torsion_atom_site_label_3
 _restr_equal_torsion_site_symmetry_3
 _restr_equal_torsion_atom_site_label_4
 _restr_equal_torsion_site_symmetry_4
 _restr_equal_torsion_class_class_id
 _restr_equal_torsion_class_target_weight_param
 ? ? ? ? ? ? ? ? ? ?


#=======================================================================

# 9. ATOMIC COORDINATES AND DISPLACEMENT PARAMETERS

loop_
 _atom_site_label
 _atom_site_type_symbol
 _atom_site_fract_x
 _atom_site_fract_y
 _atom_site_fract_z
 _atom_site_adp_type
 _atom_site_U_iso_or_equiv
 _atom_site_site_symmetry_multiplicity
 _atom_site_occupancy
 _atom_site_calc_flag
 _atom_site_refinement_flags
 _atom_site_disorder_assembly
 _atom_site_disorder_group
  Si1 Si 0.02651(2) 0.66289(7) 0.29967(7) Uiso 0.00392(7) 8 1 d . . .
  Si2 Si 0.27156(2) 0.15836(7) 0.54905(7) Uiso 0.00392(7) 8 1 d . . .
  Mg1 Mg 0.37732(3) 0.01421(9) 0.85768(9) Uiso 0.00667(16) 8 0.963(3) d . . .
  Mg2 Mg 0.12409(3) 0.34642(8) 0.36472(9) Uiso 0.00499(18) 8 0.982(3) d . . .
  O1 O 0.06277(6) 0.16012(18) 0.19830(18) Uiso 0.00616(9) 8 1 d . . .
  O2 O 0.18328(6) 0.33988(18) 0.03420(19) Uiso 0.00616(9) 8 1 d . . .
  O3 O 0.18917(6) 0.00279(19) 0.04234(18) Uiso 0.00616(9) 8 1 d . . .
  O4 O 0.43275(6) 0.01656(18) 0.18921(18) Uiso 0.00616(9) 8 1 d . . .
  O5 O 0.30290(6) 0.27678(18) 0.32999(18) Uiso 0.00616(9) 8 1 d . . .
  O6 O 0.05264(6) 0.80556(19) 0.10548(18) Uiso 0.00616(9) 8 1 d . . .
  Fe1 Fe 0.37732(3) 0.01421(9) 0.85768(9) Uiso 0.00667(16) 8 0.037(3) d . . .
  Fe2 Fe 0.12409(3) 0.34642(8) 0.36472(9) Uiso 0.00499(18) 8 0.018(3) d . . .

loop_
 _atom_site_aniso_label
 _atom_site_aniso_type_symbol
 _atom_site_aniso_U_11
 _atom_site_aniso_U_22
 _atom_site_aniso_U_33
 _atom_site_aniso_U_12
 _atom_site_aniso_U_13
 _atom_site_aniso_U_23
 ? ? ? ? ? ? ? ?

loop_
 _jana_atom_site_ADP_C_label
 _jana_atom_site_ADP_C_type_symbol
 _jana_atom_site_ADP_C_111
 _jana_atom_site_ADP_C_112
 _jana_atom_site_ADP_C_113
 _jana_atom_site_ADP_C_122
 _jana_atom_site_ADP_C_123
 _jana_atom_site_ADP_C_133
 _jana_atom_site_ADP_C_222
 _jana_atom_site_ADP_C_223
 _jana_atom_site_ADP_C_233
 _jana_atom_site_ADP_C_333
 ? ? ? ? ? ? ? ? ? ? ? ?

loop_
 _jana_atom_site_ADP_D_label
 _jana_atom_site_ADP_D_type_symbol
 _jana_atom_site_ADP_D_1111
 _jana_atom_site_ADP_D_1112
 _jana_atom_site_ADP_D_1113
 _jana_atom_site_ADP_D_1122
 _jana_atom_site_ADP_D_1123
 _jana_atom_site_ADP_D_1133
 _jana_atom_site_ADP_D_1222
 _jana_atom_site_ADP_D_1223
 _jana_atom_site_ADP_D_1233
 _jana_atom_site_ADP_D_1333
 _jana_atom_site_ADP_D_2222
 _jana_atom_site_ADP_D_2223
 _jana_atom_site_ADP_D_2233
 _jana_atom_site_ADP_D_2333
 _jana_atom_site_ADP_D_3333
 ? ? ? ? ? ? ? ? ? ? ? ? ? ? ? ? ?

loop_
 _jana_atom_site_ADP_E_label
 _jana_atom_site_ADP_E_type_symbol
 _jana_atom_site_ADP_E_11111
 _jana_atom_site_ADP_E_11112
 _jana_atom_site_ADP_E_11113
 _jana_atom_site_ADP_E_11122
 _jana_atom_site_ADP_E_11123
 _jana_atom_site_ADP_E_11133
 _jana_atom_site_ADP_E_11222
 _jana_atom_site_ADP_E_11223
 _jana_atom_site_ADP_E_11233
 _jana_atom_site_ADP_E_11333
 _jana_atom_site_ADP_E_12222
 _jana_atom_site_ADP_E_12223
 _jana_atom_site_ADP_E_12233
 _jana_atom_site_ADP_E_12333
 _jana_atom_site_ADP_E_13333
 _jana_atom_site_ADP_E_22222
 _jana_atom_site_ADP_E_22223
 _jana_atom_site_ADP_E_22233
 _jana_atom_site_ADP_E_22333
 _jana_atom_site_ADP_E_23333
 _jana_atom_site_ADP_E_33333
 ? ? ? ? ? ? ? ? ? ? ? ? ? ? ? ? ? ? ? ? ? ? ?

loop_
 _jana_atom_site_ADP_F_label
 _jana_atom_site_ADP_F_type_symbol
 _jana_atom_site_ADP_F_111111
 _jana_atom_site_ADP_F_111112
 _jana_atom_site_ADP_F_111113
 _jana_atom_site_ADP_F_111122
 _jana_atom_site_ADP_F_111123
 _jana_atom_site_ADP_F_111133
 _jana_atom_site_ADP_F_111222
 _jana_atom_site_ADP_F_111223
 _jana_atom_site_ADP_F_111233
 _jana_atom_site_ADP_F_111333
 _jana_atom_site_ADP_F_112222
 _jana_atom_site_ADP_F_112223
 _jana_atom_site_ADP_F_112233
 _jana_atom_site_ADP_F_112333
 _jana_atom_site_ADP_F_113333
 _jana_atom_site_ADP_F_122222
 _jana_atom_site_ADP_F_122223
 _jana_atom_site_ADP_F_122233
 _jana_atom_site_ADP_F_122333
 _jana_atom_site_ADP_F_123333
 _jana_atom_site_ADP_F_133333
 _jana_atom_site_ADP_F_222222
 _jana_atom_site_ADP_F_222223
 _jana_atom_site_ADP_F_222233
 _jana_atom_site_ADP_F_222333
 _jana_atom_site_ADP_F_223333
 _jana_atom_site_ADP_F_233333
 _jana_atom_site_ADP_F_333333
 ? ? ? ? ? ? ? ? ? ? ? ? ? ? ? ? ? ? ? ? ? ? ? ? ? ? ? ? ? ?


#=======================================================================

# 10. MOLECULAR GEOMETRY


loop_
 _geom_bond_atom_site_label_1
 _geom_bond_atom_site_label_2
 _geom_bond_site_symmetry_1
 _geom_bond_site_symmetry_2
 _geom_bond_distance
 _geom_bond_publ_flag
  Si1 O1 . . 1.6298(12) ?
  Si1 O4 . 6_555 1.5950(16) ?
  Si2 Mg1 . 6_555 2.8108(8) ?
  Si2 O2 . . 1.6148(13) ?
  Si2 O3 . . 1.5889(18) ?
  Si2 O5 . 4_545 1.6465(14) ?
  Si2 O5 . 6_555 1.6660(12) ?
  Mg1 Mg2 . 2_654 3.0181(9) ?
  Mg1 Mg2 . 2_655 2.9534(9) ?
  Mg1 Mg2 . 8_655 3.1802(18) ?
  Mg1 O1 . 6_455 2.0600(16) ?
  Mg1 O2 . 5_755 2.1045(16) ?
  Mg1 O3 . 6_455 2.0409(12) ?
  Mg1 O4 . 5_655 1.9965(11) ?
  Mg2 Mg2 . 7_544 3.1001(9) ?
  Mg2 Mg2 . 7_545 3.1001(9) ?
  Mg2 O1 . 5_755 2.0624(12) ?
  Mg2 O2 . 6_455 2.0257(12) ?
  Mg2 O3 . 5_755 2.0110(16) ?
  Mg2 O4 . 6_555 2.0388(16) ?

loop_
 _geom_angle_atom_site_label_1
 _geom_angle_atom_site_label_2
 _geom_angle_atom_site_label_3
 _geom_angle_site_symmetry_1
 _geom_angle_site_symmetry_2
 _geom_angle_site_symmetry_3
 _geom_angle
 _geom_angle_publ_flag
 ? ? ? ? ? ? ? ?

loop_
 _geom_torsion_atom_site_label_1
 _geom_torsion_atom_site_label_2
 _geom_torsion_atom_site_label_3
 _geom_torsion_atom_site_label_4
 _geom_torsion_site_symmetry_1
 _geom_torsion_site_symmetry_2
 _geom_torsion_site_symmetry_3
 _geom_torsion_site_symmetry_4
 _geom_torsion
 _geom_torsion_publ_flag
 ? ? ? ? ? ? ? ? ? ?

loop_
 _geom_hbond_atom_site_label_D
 _geom_hbond_atom_site_label_H
 _geom_hbond_atom_site_label_A
 _geom_hbond_site_symmetry_D
 _geom_hbond_site_symmetry_H
 _geom_hbond_site_symmetry_A
 _geom_hbond_distance_DH
 _geom_hbond_distance_HA
 _geom_hbond_distance_DA
 _geom_hbond_angle_DHA
 _geom_hbond_publ_flag
 ? ? ? ? ? ? ? ? ? ? ?


#=======================================================================

# 11. STRUCTURE-FACTOR LIST

loop_
 _refln_index_h
 _refln_index_k
 _refln_index_l
 _refln_F_squared_calc
 _refln_F_squared_meas
 _refln_F_squared_sigma
 _refln_observed_status
  26   4   0    95.54    88.10    16.52 o
  18   9   0   192.79   174.11    21.76 o
   1   1   1   269.55   272.21    12.51 o
   2   1   1   331.18   327.04    15.29 o
   4   1   1  3045.71  3157.42    47.24 o
   6   1   1  1265.21  1250.77    34.00 o
   7   1   1  2131.71  2115.26    57.13 o
   8   1   1  1694.15  1633.36    51.44 o
   6   2   1   190.35   178.23    16.69 o
   9   2   1     0.55     2.12     2.75 <
  12   2   1  1306.84  1373.33    47.78 o
  14   2   1   125.03   117.27    22.94 o
  15   2   1   859.41   878.20    63.63 o
  16   2   1  3009.49  2865.38   118.39 o
   8   3   1  5717.71  5759.73    95.73 o
  13   3   1  1413.41  1494.36    70.82 o
  14   3   1   118.43   102.07    19.57 o
  16   3   1   281.74   292.57    22.07 o
  17   3   1  3611.26  3493.57    78.68 o
  18   3   1  1130.82  1099.96    45.50 o
  21   3   1  2457.93  2502.10   113.41 o
  22   3   1  5179.93  5141.64   165.28 o
  23   3   1    74.15    68.71    20.72 o
  24   3   1   654.87   707.42    64.59 o
  25   3   1   133.79   123.43    28.47 o
  26   3   1   145.54   112.06    28.07 o
  27   3   1   461.85   491.16    58.25 o
   8   4   1   251.65   252.59    20.72 o
   9   4   1   212.18   224.91    19.06 o
  10   4   1    99.50   106.47    19.67 o
  11   4   1    50.62    47.95    13.57 o
  12   4   1    45.44    43.18     8.46 o
  13   4   1   139.95   127.64    14.08 o
  15   4   1    15.23    11.24     6.74 o
  16   4   1  1694.49  1592.32    68.78 o
  17   4   1   640.17   669.46    45.62 o
  18   4   1  1067.12  1018.13    58.06 o
  19   4   1   512.32   521.31    42.40 o
  20   4   1   626.28   620.66    47.38 o
  22   4   1  1272.55  1375.75    74.47 o
  23   4   1  1449.28  1529.48    80.82 o
  25   4   1   670.09   719.08    37.57 o
  26   4   1   327.09   345.33    26.60 o
  27   4   1    44.15    43.61    15.95 o
  10   5   1   270.67   254.47    21.55 o
  11   5   1    80.72    81.89    12.11 o
  12   5   1     8.58    14.47     8.66 o
  13   5   1    88.69    95.41    18.92 o
  14   5   1  3109.57  3093.97    99.94 o
  15   5   1   476.01   495.23    38.08 o
  12   6   1   483.68   511.88    31.44 o
  13   6   1    90.46   103.06    13.78 o
  14   6   1   133.74   118.43    21.69 o
  15   6   1    95.43    89.94    18.44 o
  16   6   1    12.86    13.46     7.40 o
  13   7   1   217.15   207.30    31.82 o
  14   7   1    22.92    15.25     6.57 o
  16   7   1   744.44   675.33    51.34 o
  17   7   1     4.70     1.14     4.63 <
  18   7   1     8.02     6.70     5.37 <
  15   8   1  1379.03  1327.65    55.16 o
  16   8   1   914.95   923.50    43.46 o
  17   8   1   656.98   662.96    53.43 o
  16   9   1   458.17   453.41    50.14 o
  18   9   1    97.50    94.82    14.24 o
  20   9   1   324.58   363.56    34.59 o
  20  10   1   102.84    94.89    21.18 o
  19  11   1     5.35    22.07    12.98 o
  20  11   1     9.53     4.15     5.16 <
   0   0   2   695.31   700.94    44.74 o
   4   0   2   705.37   705.73    31.98 o
   7   0   2  6508.43  6681.88   113.46 o
   8   0   2    62.50    55.09    13.73 o
  10   0   2   697.12   725.20    72.34 o
   1   1   2    28.62    25.17     5.31 o
   6   1   2   501.57   537.39    25.41 o
   7   1   2    50.87    60.32     9.68 o
   8   1   2  5781.73  5615.41   102.65 o
   9   1   2  2002.94  1971.54    53.74 o
  10   1   2   144.70   148.58    21.80 o
  11   1   2  6534.88  6697.74   145.28 o
  13   1   2   709.79   757.67    50.30 o
  14   1   2    56.36    67.40    23.58 o
  15   1   2     0.06     7.36    10.95 <
  16   1   2  2316.30  2361.46   137.57 o
  17   1   2  4498.61  4384.38   190.86 o
   0   2   2    76.53    89.39    11.79 o
   4   2   2   412.93   435.19    25.09 o
   7   2   2  4114.12  4239.65    89.21 o
   8   2   2   693.82   705.31    36.27 o
   9   2   2  2695.57  2690.24    61.68 o
  10   2   2  1096.63  1100.50    39.53 o
  11   2   2    98.71   105.05    12.61 o
  12   2   2   221.01   208.52    25.50 o
  13   2   2   975.64   944.03    53.86 o
  14   2   2   730.96   677.90    46.21 o
  16   2   2    38.44    38.20    12.41 o
  17   2   2   980.12   988.80    58.26 o
  18   2   2  2120.29  2255.76    89.25 o
  19   2   2  1243.01  1336.74    69.87 o
  20   2   2   261.36   247.83    45.61 o
  21   2   2   226.42   212.83    43.11 o
  22   2   2   366.75   378.85    57.76 o
  23   2   2   109.03   126.91    34.88 o
  24   2   2    22.65    35.92    20.93 o
  25   2   2   574.92   601.91    76.15 o
   3   3   2   983.76  1044.80    45.71 o
   5   3   2   546.09   585.22    29.38 o
   6   3   2    84.73    93.61    12.00 o
   8   3   2   275.38   289.66    20.40 o
   9   3   2   288.85   317.04    21.41 o
  10   3   2    49.25    40.20     9.15 o
  11   3   2   135.70   136.87    14.10 o
  13   3   2     1.09    -2.41     4.58 <
  15   3   2   118.55   127.26    20.01 o
  16   3   2     1.64     6.74     7.00 <
  17   3   2    74.92    71.77    15.77 o
  19   3   2    62.65    69.18    15.92 o
  20   3   2    15.25    19.89     9.93 o
  21   3   2     3.27    -6.87     8.79 <
  22   3   2    29.82    21.62    10.28 o
  23   3   2    80.80    68.87    16.51 o
   5   4   2   162.87   154.06    22.56 o
   6   4   2  1701.90  1737.65    73.29 o
   8   4   2    86.43    75.67    12.94 o
   9   4   2   159.93   146.67    17.48 o
  12   4   2    83.67    87.60    12.94 o
  13   4   2   306.92   311.70    24.23 o
  15   4   2    78.11    69.46    10.10 o
  17   4   2   251.10   243.01    26.06 o
  18   4   2  1246.11  1282.93    58.98 o
  19   4   2   110.49   101.50    17.24 o
  20   4   2    92.74    95.35    17.09 o
  22   4   2   628.96   679.59    44.52 o
  25   4   2     0.55     2.82     7.38 <
  27   4   2   535.83   500.86    62.59 o
   6   5   2     1.61     1.79     8.18 <
   7   5   2   310.64   293.94    31.57 o
   9   5   2  8705.99  8621.63   164.98 o
  10   5   2    40.97    39.64    12.26 o
  13   5   2   235.59   222.95    20.93 o
  14   5   2   114.43   113.53    14.91 o
  16   5   2   941.23   890.52    51.13 o
  18   5   2   464.03   479.66    52.30 o
  20   5   2   186.74   181.22    20.36 o
  21   5   2    15.84    22.43     8.24 o
  22   5   2   377.24   389.85    29.98 o
  23   5   2   965.25   949.69    46.31 o
  26   5   2   242.76   261.63    40.35 o
  10   6   2   953.44   937.02    55.72 o
  11   6   2  8073.67  8268.75   164.37 o
  12   6   2   349.09   363.30    34.59 o
  13   6   2    53.23    55.41    14.04 o
  15   6   2   264.38   247.97    26.98 o
  16   6   2   100.61    93.32    15.82 o
  19   6   2   198.94   165.09    31.42 o
  11   7   2   415.41   414.07    38.76 o
  12   7   2  3308.49  3345.37   106.91 o
  13   7   2   694.63   719.44    49.35 o
  14   7   2     0.07    -2.13     6.56 <
  15   7   2    63.16    59.55    14.37 o
  16   7   2   610.28   606.70    42.29 o
  17   7   2   483.15   480.80    36.39 o
  19   7   2   297.14   271.92    24.78 o
  20   7   2    22.81    22.50    13.08 o
  14   8   2   229.71   220.12    28.53 o
  18   8   2   379.89   390.59    33.81 o
  19   8   2   213.43   226.55    23.76 o
  20   8   2     0.12     0.30     4.74 <
  21   8   2     3.71     2.04     7.52 <
  14   9   2   223.28   229.22    42.36 o
  15   9   2     6.26    16.79    10.07 o
  16   9   2   118.79   153.23    24.32 o
  17   9   2     0.10    -7.23     7.98 <
  18   9   2     3.09     3.24     6.96 <
  19   9   2   129.83   148.67    21.50 o
  20   9   2     5.43     3.80     5.33 <
  22   9   2     3.23     0.39     6.49 <
  23   9   2     0.21     0.16     5.82 <
  17  10   2   241.41   213.82    29.17 o
  18  10   2   754.06   754.59    52.95 o
  21  10   2    36.48    40.74    11.50 o
  22  10   2   760.94   784.76    70.11 o
   1   1   3    68.16    58.89     8.84 o
   2   1   3  1463.99  1497.35    40.45 o
   3   1   3  3416.07  3528.93    66.42 o
   4   1   3     0.09    -3.95     3.90 <
   6   1   3  2091.86  2052.16    51.21 o
   7   1   3   998.73  1026.32    35.96 o
   8   1   3    71.02    62.90    10.38 o
   9   1   3   965.54  1016.00    47.73 o
  10   1   3  1413.22  1478.18    52.10 o
  11   1   3   118.25   111.89    14.92 o
  12   1   3    15.05     8.97     9.85 <
  13   1   3   146.24   134.36    25.95 o
  14   1   3   196.21   200.34    31.66 o
  15   1   3   589.23   540.62    51.71 o
  17   1   3  1338.77  1363.74    83.39 o
  18   1   3   347.27   326.26    61.17 o
  19   1   3     6.40    -3.59    13.15 <
  20   1   3    96.82   121.07    39.06 o
  21   1   3    23.54    26.19    21.20 <
  22   1   3     5.69    15.64    18.27 <
  23   1   3     0.62    20.41    20.36 <
   1   2   3 10309.80 10422.40   107.33 o
   2   2   3    15.51    11.14     4.80 o
   3   2   3    46.21    38.25     8.26 o
   4   2   3  1035.69  1083.78    39.67 o
   5   2   3  1235.57  1163.22    46.03 o
   6   2   3   431.27   446.40    28.43 o
   7   2   3  4453.86  4427.27   115.44 o
   8   2   3   337.62   348.19    28.16 o
   9   2   3   869.17   917.63    51.07 o
  11   2   3   230.82   214.49    21.88 o
  12   2   3  1712.77  1794.90    62.45 o
  13   2   3  3809.31  3697.89   101.88 o
  14   2   3    94.45    96.92    22.21 o
  15   2   3  2219.54  2295.54   103.14 o
  16   2   3     8.37     9.70     9.75 <
  17   2   3   176.38   179.78    30.09 o
  21   2   3   395.01   402.52    45.88 o
  22   2   3   116.78   127.47    26.65 o
  24   2   3   860.86   940.57   106.40 o
  25   2   3     0.37     1.71    12.78 <
  26   2   3    56.46    59.30    29.77 o
  27   2   3  1128.51  1077.78   117.54 o
  28   2   3   599.47   600.78    89.27 o
  29   2   3    14.06    13.09    18.37 <
   3   3   3   128.94   119.50    15.23 o
   4   3   3   661.34   646.56    34.46 o
   5   3   3  2798.79  2848.04    90.20 o
   6   3   3  8215.66  8121.61   132.51 o
   7   3   3  2759.41  2796.08    90.17 o
   9   3   3   456.74   448.75    31.39 o
  10   3   3  3619.46  3531.94    98.96 o
  11   3   3   220.97   220.23    22.02 o
  12   3   3  1146.50  1119.27    56.13 o
  13   3   3  9936.93 10122.60   146.21 o
  15   3   3  2879.53  2801.52    76.78 o
  16   3   3   492.32   494.13    47.00 o
  17   3   3   848.02   925.62    64.34 o
  18   3   3   964.61   981.13    66.73 o
  19   3   3  2879.30  2866.30   114.71 o
  20   3   3   166.41   137.54    26.64 o
  21   3   3  4083.62  4043.51   139.05 o
  22   3   3   106.32   115.97    25.03 o
  23   3   3   172.74   182.72    31.07 o
  25   3   3    20.40    40.76    16.09 o
  26   3   3   262.93   248.71    36.88 o
  27   3   3   173.27   167.53    30.92 o
  28   3   3    63.94    68.11    31.06 o
   0   4   3 12925.00 12352.90   352.30 o
   1   4   3  3180.85  3056.53   100.55 o
   2   4   3    60.15    59.81    17.62 o
   4   4   3  1922.77  1832.79    92.56 o
   5   4   3   749.18   731.43    57.85 o
   7   4   3  1117.43  1097.29    49.37 o
   8   4   3     1.35     3.77     5.83 <
   9   4   3  1802.60  1718.30    60.80 o
  10   4   3   627.31   590.02    35.61 o
  11   4   3   246.68   254.92    23.68 o
  12   4   3   751.41   807.07    41.47 o
  14   4   3   141.59   116.61    19.15 o
  15   4   3   545.03   544.87    33.68 o
  17   4   3     3.65     1.86     6.50 <
  18   4   3   125.92   133.31    24.59 o
  20   4   3  1006.70  1053.47    67.43 o
  21   4   3    95.06    97.33    21.63 o
  22   4   3   198.69   187.69    29.39 o
  24   4   3   801.35   895.27    63.29 o
  27   4   3   687.04   614.92    80.56 o
   2   5   3  2021.61  1848.89   138.12 o
   3   5   3  4097.92  3915.57   197.93 o
   4   5   3   223.36   248.37    35.38 o
   6   5   3   830.89   786.66    61.47 o
   7   5   3   204.96   177.51    23.84 o
   8   5   3    28.57    28.96    11.11 o
   9   5   3   887.28   884.14    51.91 o
  10   5   3   515.50   509.67    39.55 o
  13   5   3   199.64   200.81    21.13 o
  14   5   3   215.56   215.32    21.58 o
  15   5   3  1355.15  1337.97    52.14 o
  17   5   3   643.03   640.92    42.00 o
  18   5   3   258.44   244.21    22.14 o
  19   5   3   134.52   115.71    18.48 o
  20   5   3     8.66    15.13     9.99 o
  21   5   3     3.24     4.41     7.70 <
  22   5   3    13.89    10.17     8.85 <
  23   5   3    33.14    28.90    12.54 o
  26   5   3     0.00    -4.61    11.71 <
   5   6   3    22.05    18.09    16.95 <
   6   6   3    27.15    13.18    10.36 <
   7   6   3    83.82    54.18    21.44 o
   8   6   3   276.22   303.33    39.06 o
   9   6   3   143.50   185.19    30.68 o
  10   6   3   143.64   121.26    25.15 o
  11   6   3   236.13   252.99    35.10 o
  12   6   3     9.75     9.59     9.67 <
  14   6   3     2.74     8.20     7.26 <
  15   6   3    11.39    11.88     9.94 <
  16   6   3    94.91    75.62    15.54 o
  17   6   3   297.02   281.02    33.14 o
  18   6   3    52.98    51.02    12.77 o
  19   6   3    74.26    67.18    17.13 o
  21   6   3   143.85   113.74    32.27 o
  22   6   3    15.97     9.68    12.84 <
  23   6   3   316.42   335.11    53.45 o
  24   6   3    52.08    67.10    25.61 o
   8   7   3   266.61   255.21    51.78 o
   9   7   3   197.38   215.84    33.48 o
  10   7   3  1308.40  1339.68    82.01 o
  11   7   3   314.34   307.35    39.50 o
  13   7   3  1353.48  1368.79    81.05 o
  14   7   3  1531.28  1659.75    88.12 o
  16   7   3     1.11    -1.03    10.36 <
  17   7   3  1004.30  1003.73    65.90 o
  18   7   3   150.12   157.15    26.11 o
  19   7   3    99.32    97.70    20.54 o
  21   7   3   154.40   155.34    23.88 o
  22   7   3     0.56     3.77    11.51 <
  10   8   3    31.42    44.10    23.55 o
  11   8   3   784.01   759.23    62.77 o
  12   8   3   680.08   617.02    56.59 o
  14   8   3    18.10     9.37     9.96 <
  15   8   3  1745.19  1814.03    93.91 o
  16   8   3     2.39    -2.55    12.80 <
  17   8   3     9.70     2.43    11.67 <
  18   8   3    17.42    18.56    11.84 o
  20   8   3  3170.66  3354.34   114.31 o
  22   8   3     1.12    -0.63     6.25 <
  23   8   3   252.56   280.95    49.35 o
  12   9   3   165.32   145.42    40.32 o
  14   9   3  3844.74  3962.00   143.57 o
  15   9   3  1447.96  1430.33    85.91 o
  16   9   3    44.91    51.48    17.43 o
  17   9   3     0.51    14.45    11.46 <
  19   9   3  1292.05  1296.19    75.85 o
  20   9   3    70.12    57.70    16.85 o
  21   9   3   850.19   801.06    55.67 o
  23   9   3   566.87   557.89    69.10 o
  14  10   3    76.13    88.00    32.42 o
  15  10   3     2.35    -2.22     9.18 <
  16  10   3   172.22   140.99    28.58 o
  17  10   3   404.60   349.79    43.21 o
  18  10   3     7.04    -5.05    11.35 <
  19  10   3    24.62    21.00    11.77 o
  20  10   3   128.80   116.11    23.92 o
  21  10   3    84.32    74.11    19.00 o
  16  11   3     0.67     1.10    11.61 <
  17  11   3   409.45   364.10    45.30 o
  18  11   3    82.98    59.79    19.84 o
  20  11   3     4.12   -18.96    17.92 <
  18  12   3    11.18    21.66    19.50 <
  19  12   3    43.85    47.58    26.73 o
   1   0   4 15555.70 15192.80   211.45 o
   2   0   4   593.23   559.30    47.28 o
   3   0   4  3177.94  3158.94   111.24 o
   4   0   4 12073.90 12196.40   189.53 o
   5   0   4   166.68   185.10    24.14 o
   6   0   4   356.66   322.11    36.82 o
   8   0   4  5430.67  5563.71   129.12 o
  10   0   4    20.45    33.93    13.01 o
  11   0   4 12181.80 12291.40   221.05 o
  12   0   4  6086.72  6154.52   197.84 o
  14   0   4    26.36    32.52    16.53 o
  16   0   4  4181.36  3995.59   164.32 o
  17   0   4    34.11    23.09    23.56 <
  18   0   4   457.48   401.64    78.18 o
  19   0   4     8.80     8.56    18.02 <
  20   0   4    40.99    23.28    24.84 <
  21   0   4  3525.75  3187.40   222.06 o
   1   1   4  4859.78  4711.79    89.09 o
   2   1   4   169.89   180.94    16.81 o
   4   1   4     0.35    -4.94     5.74 <
   5   1   4  3852.55  3749.66    74.79 o
   6   1   4  1857.83  1841.12    52.47 o
   7   1   4  2625.89  2512.27    65.69 o
   9   1   4   561.68   575.11    31.53 o
  11   1   4  3292.30  3190.77   101.47 o
  12   1   4     0.03    -0.84     5.92 <
  13   1   4   215.22   205.20    23.17 o
  14   1   4   388.90   404.78    42.85 o
  15   1   4  1307.23  1256.86    74.97 o
  16   1   4     3.56    -1.35    12.28 <
  18   1   4   545.37   572.23    62.17 o
  19   1   4   542.07   548.87    61.36 o
  21   1   4   105.97   114.66    29.29 o
  22   1   4  1014.73   997.28   123.42 o
  23   1   4  1304.80  1359.28   145.21 o
  24   1   4   176.94   211.46    59.52 o
  25   1   4   179.90   201.53    58.46 o
  26   1   4     3.87    15.68    21.87 <
  27   1   4    66.88   102.69    44.23 o
   0   2   4   219.76   232.36    26.89 o
   1   2   4   805.65   790.33    34.46 o
   2   2   4     2.00    -0.05     5.05 <
   4   2   4   378.35   362.22    25.11 o
   6   2   4    18.89    21.98     7.31 o
   7   2   4   774.30   819.08    40.91 o
   8   2   4  2269.10  2295.29    74.64 o
   9   2   4    68.61    64.51    13.52 o
  10   2   4     2.97    -0.52     7.65 <
  11   2   4     1.52    -8.10     7.97 <
  12   2   4    69.76    65.25    13.55 o
  14   2   4    32.30    17.42    10.49 o
  15   2   4   694.85   694.29    45.56 o
  16   2   4     7.37   -10.79    14.20 <
  18   2   4    26.37    35.03    17.58 o
  20   2   4  1151.48  1138.91    86.62 o
  21   2   4    11.01    16.64    14.10 <
  22   2   4    42.30    37.76    18.73 o
  23   2   4     5.18    14.42    13.84 <
  24   2   4    27.79    26.24    16.74 o
  25   2   4   440.03   430.59    55.58 o
  28   2   4     5.71   -32.40    27.36 <
  29   2   4   315.89   288.65    69.63 o
   2   3   4    87.85    75.80    12.20 o
   3   3   4   125.65   127.11    15.26 o
   6   3   4   238.79   227.28    26.97 o
   7   3   4   204.06   201.14    22.53 o
   8   3   4     0.02   -13.36     9.28 <
   9   3   4   188.74   200.67    24.76 o
  10   3   4     7.18     4.59     9.00 <
  11   3   4   182.92   200.92    24.83 o
  12   3   4    16.97    24.42    10.82 o
  13   3   4   203.38   198.62    28.28 o
  14   3   4    61.17    58.62    14.30 o
  15   3   4   423.97   466.58    43.69 o
  17   3   4    18.76     9.79     9.74 <
  22   3   4    36.11    40.05    18.56 o
  23   3   4    56.95    73.85    23.47 o
  25   3   4    30.89    29.17    17.06 o
  26   3   4    30.49    31.90    17.27 o
  27   3   4    12.06    18.66    14.68 <
  28   3   4     0.69    24.64    23.51 <
   0   4   4  1308.14  1314.64    89.51 o
   1   4   4   160.30   178.39    24.21 o
   3   4   4    42.99    60.35    13.24 o
   4   4   4   164.47   146.34    19.93 o
   5   4   4  2877.43  2858.43   107.38 o
   6   4   4    19.86     7.77     9.14 <
   7   4   4     8.26     9.61     7.83 <
   9   4   4  1921.30  1911.71    86.44 o
  10   4   4     2.31     1.69     8.11 <
  11   4   4    20.93     9.09     8.47 <
  12   4   4    79.67    88.10    16.99 o
  13   4   4   458.36   463.82    36.78 o
  15   4   4  1464.29  1467.85    64.65 o
  16   4   4    18.89     5.74     8.95 <
  17   4   4   313.57   289.93    29.11 o
  18   4   4    28.68    15.74    10.26 o
  19   4   4   876.37   836.23    57.88 o
  22   4   4     3.36    -0.08    14.43 <
  23   4   4    22.10    39.34    17.73 o
  24   4   4    69.79   108.63    26.70 o
  25   4   4   558.68   565.96    59.03 o
   1   5   4  2599.14  2472.12   129.13 o
   4   5   4     0.07    -3.71    10.06 <
   5   5   4  1318.72  1411.78    76.44 o
   6   5   4  1173.70  1085.60    82.16 o
   7   5   4  1718.94  1675.97    83.23 o
   8   5   4    67.38    81.75    19.27 o
   9   5   4   175.73   183.47    24.13 o
  10   5   4  6274.63  6488.73   159.33 o
  12   5   4     6.68     3.71     7.87 <
  15   5   4  2574.88  2477.22    83.17 o
  16   5   4     3.24     6.81     7.47 <
  17   5   4     2.38    13.56     8.39 o
  18   5   4   870.24   909.95    50.01 o
  19   5   4   641.45   687.34    43.35 o
  20   5   4     0.04     3.47     6.71 <
  21   5   4   520.48   553.32    55.46 o
  22   5   4   816.63   796.78    66.65 o
  23   5   4   913.52   839.95    68.74 o
  24   5   4   253.64   247.62    37.95 o
  25   5   4   890.43   898.36   105.86 o
   2   6   4   352.36   324.47    67.44 o
   3   6   4   854.56   869.28   107.71 o
   4   6   4  6060.98  5883.41   196.87 o
   5   6   4   318.82   363.21    49.25 o
   6   6   4   210.33   201.16    37.01 o
   8   6   4  3589.51  3439.37   119.17 o
   9   6   4  3754.70  3821.41   124.61 o
  10   6   4    47.97    27.65    15.01 o
  12   6   4  1886.64  2034.88    90.60 o
  13   6   4  1506.12  1625.56   100.44 o
  14   6   4    29.64    28.11    12.79 o
  15   6   4    33.54    21.76    12.15 o
  16   6   4  1490.43  1430.01    74.28 o
  17   6   4    22.76    27.34    10.38 o
  18   6   4   368.28   335.14    30.75 o
  19   6   4   215.36   231.83    25.58 o
  21   6   4  3400.48  3549.29    95.35 o
  22   6   4    95.66    91.40    19.54 o
  24   6   4  2266.06  2130.85   155.61 o
   5   7   4   405.26   387.49    73.71 o
   6   7   4    20.07    10.34    17.65 <
   8   7   4    10.69     5.64    10.79 <
  10   7   4   490.87   453.38    55.08 o
  11   7   4  2084.19  2121.01   117.13 o
  12   7   4     5.88    -8.33    16.97 <
  13   7   4    72.61    82.43    24.10 o
  15   7   4  1427.32  1506.80    95.79 o
  16   7   4    86.63   103.65    21.18 o
  17   7   4     4.97    -2.11     8.32 <
  18   7   4     0.11   -11.24    10.17 <
  20   7   4    26.46    18.27    10.99 o
  21   7   4   231.93   253.49    30.64 o
  22   7   4    57.02    38.02    15.34 o
  23   7   4    85.14    83.56    23.60 o
   7   8   4   112.26   145.07    46.60 o
   8   8   4  1178.38  1196.43   128.01 o
   9   8   4   200.78   247.26    41.92 o
  10   8   4    77.07    54.32    20.94 o
  11   8   4   140.43   110.27    28.65 o
  13   8   4    13.13     7.07    12.58 <
  14   8   4     5.15    16.10    13.46 <
  15   8   4   258.95   252.66    40.51 o
  17   8   4    98.49   124.98    28.83 o
  18   8   4    10.50     1.46     9.08 <
  19   8   4    60.74    58.26    20.19 o
  21   8   4     0.65   -12.55    11.42 <
  24   8   4   133.78   134.82    41.25 o
  10   9   4    78.95    77.03    35.00 o
  11   9   4   257.48   240.24    42.01 o
  12   9   4   180.44   149.98    33.39 o
  13   9   4    49.43    33.16    17.75 o
  14   9   4     3.54     9.96    12.12 <
  16   9   4    51.44    60.15    21.63 o
  18   9   4     3.41     0.61    13.54 <
  19   9   4    81.41    69.88    22.56 o
  20   9   4     1.06     4.60    10.23 <
  21   9   4    15.51     2.82    14.37 <
  23   9   4     0.44    -1.12    13.07 <
  12  10   4     1.69     9.43    17.64 <
  13  10   4   369.52   364.23    72.08 o
  16  10   4    87.77    72.28    24.00 o
  17  10   4    80.58   102.30    27.43 o
  18  10   4   106.22    79.55    23.99 o
  19  10   4   311.69   293.55    43.66 o
  20  10   4     0.04     0.42    12.64 <
  21  10   4   884.33   877.28   108.55 o
  14  11   4   301.29   297.78    66.70 o
  15  11   4   743.80   622.44    94.10 o
  18  11   4   383.13   343.56    48.78 o
  20  11   4     9.27   -18.38    20.71 <
  16  12   4    78.36    87.42    37.69 o
  17  12   4     4.07    43.15    27.19 o
  18  12   4    26.36    59.30    32.80 o
   1   1   5   132.32   113.81    15.37 o
   2   1   5    10.09    11.78     8.16 <
   3   1   5   367.38   351.80    26.15 o
   4   1   5   288.40   295.72    24.13 o
   5   1   5   407.59   440.68    31.33 o
   6   1   5  1669.19  1672.65    60.29 o
   7   1   5   330.12   343.07    25.98 o
   8   1   5   464.29   445.04    29.68 o
  11   1   5    17.43    10.12     9.63 <
  13   1   5   191.50   180.46    24.56 o
  14   1   5   576.27   584.54    39.88 o
  15   1   5   492.83   461.64    49.93 o
  16   1   5    34.65    44.03    17.99 o
  17   1   5   431.25   453.27    63.29 o
  18   1   5    48.19    36.04    16.94 o
  19   1   5   197.71   217.48    36.76 o
  20   1   5   184.52   184.21    41.41 o
  21   1   5    99.14   107.02    32.08 o
  22   1   5   222.49   206.77    43.93 o
  23   1   5    81.39    67.82    26.80 o
  24   1   5     0.10   -24.29    19.10 <
  26   1   5   174.76   122.83    51.58 o
  27   1   5    11.44     5.44    19.78 <
  28   1   5    33.66    34.37    31.20 <
  29   1   5     5.91     3.06    17.71 <
   0   2   5   154.46   125.02    22.75 o
   2   2   5  2193.18  2236.51    69.59 o
   4   2   5  4808.73  4890.73    96.72 o
   6   2   5   371.90   358.94    26.70 o
   7   2   5   217.34   221.51    21.21 o
   8   2   5   549.07   525.25    34.18 o
   9   2   5  2569.37  2585.06    89.93 o
  10   2   5    66.36    87.13    16.20 o
  11   2   5  3721.06  3747.16   107.73 o
  12   2   5  1198.68  1210.28    61.52 o
  13   2   5  1875.64  1867.20    76.41 o
  15   2   5   270.30   263.66    33.31 o
  16   2   5  1203.94  1207.09    67.77 o
  17   2   5   217.12   213.34    33.18 o
  18   2   5   350.80   343.08    53.09 o
  19   2   5     0.24    19.56    16.60 <
  20   2   5   124.43   169.64    38.52 o
  21   2   5  1034.33  1163.88    98.47 o
  22   2   5  1107.40  1229.05   101.62 o
  24   2   5  1877.51  1981.49   130.49 o
  25   2   5   210.04   255.56    48.40 o
  26   2   5   208.79   235.58    46.92 o
  27   2   5    70.84    75.26    28.21 o
  28   2   5    47.08    57.73    37.55 o
   1   3   5  1330.24  1293.76    53.58 o
   2   3   5  2086.96  2166.02    64.75 o
   3   3   5  5181.20  5148.38    99.54 o
   5   3   5   442.91   439.90    31.43 o
   8   3   5  1618.38  1648.40    71.75 o
   9   3   5   335.27   305.84    31.49 o
  10   3   5 13493.00 13291.80   202.68 o
  11   3   5    27.51    25.53    10.91 o
  12   3   5  2701.49  2719.16   100.59 o
  13   3   5   500.85   460.25    41.92 o
  14   3   5    73.26    73.70    17.99 o
  16   3   5  1250.97  1331.52    82.97 o
  17   3   5  1228.24  1246.06    68.31 o
  18   3   5  1639.94  1686.34    79.12 o
  20   3   5   108.02   101.12    29.63 o
  21   3   5  1505.80  1563.37   110.57 o
  22   3   5  1665.23  1733.42   116.92 o
  23   3   5  1583.28  1471.97   107.75 o
  25   3   5   686.10   604.52    70.51 o
  26   3   5   781.64   745.04    78.51 o
  27   3   5     8.42    21.79    25.40 <
  28   3   5    65.66    57.76    34.67 o
   0   4   5   527.17   470.54    50.50 o
   1   4   5    26.01    25.05     9.34 o
   2   4   5  1279.20  1275.14    53.70 o
   4   4   5  1033.79  1054.23    52.98 o
   5   4   5     0.59    12.83     9.36 <
   6   4   5   195.00   196.22    25.46 o
   7   4   5   191.66   154.35    25.37 o
   9   4   5  1291.58  1303.77    81.16 o
  10   4   5    19.24    27.23    12.59 o
  11   4   5  1613.66  1633.81    90.76 o
  12   4   5   175.22   180.73    26.64 o
  13   4   5  1622.96  1676.28    78.63 o
  15   4   5   544.79   541.88    45.00 o
  16   4   5   272.81   313.87    34.50 o
  17   4   5   257.67   269.32    37.25 o
  18   4   5   316.46   336.30    35.64 o
  19   4   5    13.59     0.84     9.79 <
  20   4   5   447.95   478.01    41.80 o
  22   4   5   700.99   688.06    72.37 o
  24   4   5   616.84   661.54    71.63 o
  25   4   5   435.82   458.99    60.03 o
  26   4   5   176.17   235.66    63.86 o
   2   5   5   350.78   350.10    38.14 o
   5   5   5    56.57    51.20    15.88 o
   6   5   5   918.89   913.57    68.65 o
   7   5   5   758.32   761.91    54.59 o
   9   5   5   447.80   399.86    44.98 o
  10   5   5   296.16   356.57    42.94 o
  11   5   5     2.19    10.08    10.08 <
  14   5   5   638.34   644.38    48.82 o
  16   5   5     3.64    -3.01    10.29 <
  17   5   5   254.15   260.57    31.44 o
  18   5   5     3.01     8.94     9.11 <
  19   5   5   371.40   409.10    38.53 o
  20   5   5   100.42    91.01    19.26 o
  21   5   5   210.62   199.77    27.35 o
  22   5   5   187.09   144.38    33.76 o
  24   5   5    11.38    22.00    23.87 <
  25   5   5     0.81    -2.83    16.47 <
   0   6   5   711.09   667.92   108.06 o
   1   6   5   277.18   308.18    52.73 o
   2   6   5   454.20   493.32    65.07 o
   3   6   5   178.39   173.45    39.84 o
   5   6   5   225.94   202.44    33.59 o
   6   6   5     0.72     1.58    10.25 <
   7   6   5   282.39   236.89    36.13 o
   9   6   5     2.89    20.80    16.93 <
  10   6   5    68.66   102.17    29.94 o
  13   6   5    92.41    87.61    19.62 o
  14   6   5     7.06    19.22    11.39 o
  15   6   5    80.39    61.58    16.57 o
  16   6   5     4.59    10.57    10.76 <
  17   6   5    31.02    24.14    11.48 o
  18   6   5     0.94    -4.56     8.50 <
  19   6   5     0.21     0.34     8.68 <
  20   6   5     0.00     5.96     8.81 <
  24   6   5    62.52    25.18    25.16 <
   2   7   5   363.30   299.77    74.04 o
   3   7   5   598.16   585.44   101.59 o
   4   7   5   579.11   585.34   101.96 o
   5   7   5   639.95   605.72    72.45 o
   6   7   5  1109.25  1026.55    93.24 o
   7   7   5    33.39    27.34    18.23 <
   8   7   5   807.78   792.61    82.02 o
   9   7   5    51.89    46.99    22.20 o
  11   7   5    88.91   103.19    24.85 o
  12   7   5   347.67   301.00    40.11 o
  13   7   5   271.52   217.37    42.19 o
  14   7   5    26.37    15.37    13.09 <
  16   7   5    25.33    17.59    13.74 <
  17   7   5   259.39   254.65    36.49 o
  18   7   5   160.70   146.89    27.80 o
  19   7   5     6.53    12.62    13.52 <
  21   7   5     0.39     7.77    12.01 <
  22   7   5   174.78   153.53    35.43 o
  24   7   5    53.74    53.28    21.55 o
   5   8   5     5.64     5.21    18.92 <
   6   8   5   158.87   137.06    51.93 o
   7   8   5   529.06   588.88   101.87 o
   9   8   5  1372.08  1314.65   106.09 o
  10   8   5     0.00     7.08    13.28 <
  11   8   5  3166.43  3029.57   159.04 o
  12   8   5   722.23   774.23    80.58 o
  13   8   5   655.20   689.17    75.59 o
  14   8   5    71.80    61.93    24.32 o
  15   8   5     0.44    -9.98    13.83 <
  17   8   5    78.34    96.08    29.47 o
  19   8   5   111.00    95.26    23.09 o
  22   8   5   619.37   713.99    70.44 o
  23   8   5   185.79   159.12    51.26 o
  24   8   5  1889.20  1879.04   169.16 o
   8   9   5   849.20   835.68   122.76 o
   9   9   5   184.70   219.54    63.90 o
  10   9   5  3921.75  3768.73   181.03 o
  11   9   5    75.03    53.75    24.34 o
  12   9   5   842.17   813.36    83.79 o
  13   9   5     0.95   -11.44    14.24 <
  14   9   5     3.06    26.79    18.18 <
  15   9   5    56.13    46.80    21.95 o
  17   9   5   510.33   454.81    60.80 o
  18   9   5   286.99   331.63    51.57 o
  20   9   5    28.34    23.60    17.46 <
  21   9   5   391.84   388.36    53.46 o
  22   9   5   269.59   248.04    65.11 o
  23   9   5   978.82  1021.76   127.63 o
  10  10   5   132.88   189.68    60.68 o
  11  10   5   404.22   374.75    82.70 o
  12  10   5   175.46   194.58    42.78 o
  13  10   5   279.00   263.01    49.14 o
  14  10   5    25.01    23.08    17.94 <
  15  10   5   138.39   127.23    34.69 o
  16  10   5    74.43    74.46    27.29 o
  17  10   5   213.14   200.88    41.57 o
  18  10   5     0.63    -0.84    16.17 <
  19  10   5    13.44    26.13    17.58 <
  20  10   5    98.37   118.78    32.34 o
  21  10   5    29.22    46.79    31.85 <
  13  11   5   157.35   160.10    55.45 o
  14  11   5     0.54   -20.01    24.75 <
  17  11   5    84.37    97.94    30.87 o
  18  11   5    67.07    61.90    24.50 o
  19  11   5   144.44   132.24    50.42 o
  20  11   5    92.88    91.96    42.96 o
  15  12   5    14.87    36.22    29.30 <
  16  12   5    31.82    47.31    32.38 <
  17  12   5     1.49     2.65    12.15 <
  18  12   5   158.83   171.34    57.77 o
   0   0   6  2765.61  2939.40   166.00 o
   1   0   6  9370.74  9597.71   211.34 o
   2   0   6   135.37   119.73    25.02 o
   3   0   6   122.48   106.83    23.71 o
   4   0   6   872.33   901.83    65.20 o
   5   0   6  1055.28  1120.68    72.50 o
   6   0   6   154.55   124.99    25.59 o
   7   0   6  4666.45  4783.53   149.27 o
   9   0   6   599.67   533.42    50.77 o
  10   0   6   331.95   352.65    41.68 o
  11   0   6   100.60    99.68    23.56 o
  12   0   6   652.55   682.92    57.93 o
  13   0   6  2811.63  2760.03   167.65 o
  15   0   6  2334.99  2434.64   157.87 o
  17   0   6   533.67   580.41    78.40 o
  18   0   6   481.55   401.60    66.06 o
  19   0   6  3516.22  3611.76   195.85 o
  20   0   6   386.16   381.18    65.13 o
  21   0   6  1014.73  1101.06   109.69 o
  22   0   6   850.41   914.57   144.74 o
  23   0   6   492.84   565.77   114.79 o
  24   0   6    33.55     1.57    24.31 <
  26   0   6    12.83   -33.69    34.02 <
   1   1   6  4260.85  4355.03   107.87 o
   3   1   6   521.24   534.01    35.74 o
   5   1   6    37.53    23.83    10.22 o
   6   1   6    82.42    80.31    14.94 o
   7   1   6  1010.79  1007.27    48.96 o
   8   1   6    41.28    37.11    11.62 o
   9   1   6  1123.47  1170.37    61.27 o
  10   1   6     4.82    -0.99     9.22 <
  11   1   6    70.19    76.23    14.64 o
  12   1   6   834.78   888.55    53.04 o
  13   1   6  3666.16  3830.81   123.33 o
  14   1   6    16.59     6.02    11.02 <
  16   1   6   584.67   623.01    55.01 o
  17   1   6   103.64    85.29    22.59 o
  18   1   6   158.01   189.33    37.68 o
  19   1   6   270.25   299.48    47.22 o
  20   1   6    22.47    36.55    20.49 o
  21   1   6   629.65   596.84    82.83 o
  22   1   6     0.95    20.56    16.41 <
  23   1   6   105.79   135.97    40.65 o
  24   1   6   345.06   404.01    67.28 o
  25   1   6    83.65   127.33    39.48 o
  26   1   6     2.46    -7.59    24.26 <
  27   1   6   292.40   246.24    77.43 o
  28   1   6    64.64    52.45    39.89 <
  29   1   6     1.16     5.71    23.72 <
  30   1   6     4.14     0.93    13.45 <
   1   2   6   102.20    82.89    14.90 o
   2   2   6   143.99   158.62    20.83 o
   3   2   6  1415.99  1426.74    58.08 o
   4   2   6   243.99   248.93    24.82 o
   7   2   6   655.25   626.65    38.97 o
   8   2   6   177.18   186.03    21.97 o
   9   2   6    31.76    19.13    12.18 o
  10   2   6   342.82   322.85    32.61 o
  11   2   6   544.31   518.10    45.44 o
  12   2   6    12.97     7.06    10.31 <
  13   2   6     0.43    15.55    12.14 <
  14   2   6    50.84    45.62    15.29 o
  16   2   6   115.33    97.59    20.93 o
  17   2   6   524.96   551.29    47.03 o
  20   2   6   160.40   119.24    36.50 o
  21   2   6    70.41    46.95    25.28 o
  22   2   6    12.28     3.86    20.38 <
  24   2   6    17.32    19.60    20.72 <
  25   2   6    23.87    40.04    24.32 o
  26   2   6     3.35    21.60    20.03 <
  27   2   6     6.04    31.26    33.27 <
  28   2   6     0.01    42.50    36.18 <
   1   3   6    11.18    -0.53     9.04 <
   2   3   6     1.82     7.41    11.95 <
   3   3   6     0.02    -2.37    11.34 <
   4   3   6   351.78   383.01    32.92 o
   5   3   6     0.03    -3.42     8.53 <
   6   3   6    55.20    41.23    12.59 o
   7   3   6   117.81   115.69    18.73 o
   8   3   6    60.52    43.88    15.03 o
   9   3   6     0.23    -5.12    10.13 <
  12   3   6    88.62    96.52    20.80 o
  13   3   6    33.84    23.61    14.08 o
  14   3   6    10.65    16.35    11.10 <
  15   3   6     0.00     1.00    10.85 <
  16   3   6    66.98    68.24    20.24 o
  17   3   6    39.89    19.60    16.04 <
  18   3   6     9.35    -2.48    13.52 <
  19   3   6    21.14    32.56    14.89 o
  20   3   6    35.99    40.94    18.66 o
  21   3   6    10.92    20.57    18.46 <
  22   3   6    27.10    42.79    24.03 o
  23   3   6     0.60     9.30    17.70 <
  24   3   6    54.30    34.95    29.19 <
  25   3   6     0.21    -2.72    19.26 <
  26   3   6    10.35   -14.39    25.33 <
  27   3   6     0.34   -27.56    29.86 <
   0   4   6   330.36   371.39    42.96 o
   2   4   6   258.62   233.48    26.18 o
   3   4   6   880.09   920.46    59.28 o
   4   4   6    26.43    23.35    10.59 o
   6   4   6   102.22    75.62    18.55 o
   8   4   6     0.23    -5.81    10.87 <
   9   4   6    13.64    30.22    13.35 o
  10   4   6    64.88    90.96    20.61 o
  11   4   6   515.52   515.06    49.32 o
  13   4   6   356.24   320.90    38.93 o
  14   4   6    94.32    66.48    19.06 o
  15   4   6     2.32   -17.83    13.97 <
  16   4   6   119.35   117.58    24.45 o
  17   4   6   498.42   468.06    46.44 o
  19   4   6   247.83   233.95    33.56 o
  20   4   6     0.29    -3.30    12.28 <
  21   4   6   120.58   113.58    23.77 o
  22   4   6    15.25    18.93    18.06 <
  23   4   6   565.87   650.71    78.50 o
  24   4   6     0.30    -1.61    16.58 <
  25   4   6    57.92    50.32    36.03 <
  26   4   6   134.54   147.98    56.53 o
   1   5   6  4576.22  4414.97   119.76 o
   2   5   6   869.02   896.16    60.13 o
   3   5   6   214.42   202.43    29.26 o
   4   5   6   125.15   128.49    23.80 o
   5   5   6   472.11   500.94    50.48 o
   6   5   6     2.85    -7.45    13.28 <
   7   5   6  1644.12  1664.37   102.70 o
   8   5   6   410.51   450.02    46.37 o
   9   5   6   531.03   558.52    51.45 o
  10   5   6    14.18    26.12    13.95 o
  11   5   6    49.36    52.79    17.87 o
  13   5   6  3502.10  3597.21   127.65 o
  14   5   6   536.71   522.45    49.09 o
  15   5   6   829.00   820.13    61.16 o
  16   5   6    34.47    52.57    17.50 o
  18   5   6   361.74   387.00    42.23 o
  20   5   6     4.56    -6.46    13.03 <
  21   5   6  1624.26  1625.12    84.31 o
  22   5   6     8.85     5.27    13.26 <
  24   5   6     4.23     7.19    20.81 <
  25   5   6    23.82    50.41    35.89 <
   0   6   6   595.75   525.94   106.39 o
   1   6   6  5728.37  5726.22   200.28 o
   2   6   6   599.35   597.03    65.41 o
   3   6   6   148.21   135.32    27.81 o
   4   6   6   524.53   544.29    60.39 o
   5   6   6   427.28   466.25    55.88 o
   7   6   6  2159.07  2146.65   118.19 o
   8   6   6   168.57   127.40    30.48 o
   9   6   6   637.23   594.87    53.48 o
  12   6   6   117.46   129.21    25.81 o
  13   6   6  1916.15  2058.64    97.64 o
  14   6   6    23.71    37.01    15.65 o
  15   6   6  1718.77  1739.05    88.89 o
  16   6   6   276.82   286.49    36.56 o
  17   6   6   299.09   340.91    44.86 o
  18   6   6    17.72     7.24    10.57 <
  19   6   6  1948.60  1966.67    92.70 o
  20   6   6   559.76   501.43    46.99 o
  21   6   6   503.01   500.37    46.59 o
  22   6   6   267.83   260.49    34.17 o
  23   6   6   555.22   586.28    58.46 o
  24   6   6    23.97     4.94    13.74 <
   1   7   6   881.68   852.33   136.39 o
   3   7   6   573.78   509.03   105.53 o
   4   7   6    96.94   107.54    35.51 o
   6   7   6   111.19   102.71    34.96 o
   7   7   6   259.48   251.34    52.14 o
   9   7   6   738.47   749.17    70.07 o
  10   7   6    35.67    32.48    20.58 o
  12   7   6    72.51    53.19    21.16 o
  13   7   6  1091.33  1114.03    84.31 o
  15   7   6     2.97    12.34    12.68 <
  16   7   6    67.20    58.04    21.56 o
  18   7   6    12.06    -6.38    13.13 <
  21   7   6    59.06    58.55    20.76 o
  22   7   6   131.31   131.18    28.82 o
  23   7   6    64.85    42.75    17.46 o
  24   7   6    67.15    87.36    44.80 o
  25   7   6   172.99   194.45    62.82 o
   3   8   6   528.96   566.64   112.46 o
   4   8   6    94.03    95.11    47.96 o
   5   8   6     5.28   -48.52    37.66 <
   6   8   6    65.33    56.01    26.75 o
   7   8   6   119.97    87.00    33.10 o
   8   8   6     1.03    22.84    19.24 <
   9   8   6    45.09    61.43    28.18 o
  10   8   6    19.77    -0.45    21.83 <
  11   8   6   239.92   223.30    48.94 o
  12   8   6   127.91    90.08    31.84 o
  15   8   6   273.35   277.10    42.70 o
  16   8   6   220.96   246.40    49.77 o
  17   8   6   220.30   198.37    35.90 o
  18   8   6    63.89    98.19    26.17 o
  19   8   6    21.60     3.62    15.94 <
  21   8   6     0.78   -22.19    15.50 <
  22   8   6     1.94     6.79    14.19 <
  23   8   6    21.11    18.00    25.62 <
  24   8   6    14.95     0.27    15.74 <
   6   9   6    14.65    21.44    26.98 <
   7   9   6   328.63   282.70    79.97 o
   8   9   6    24.15    -2.57    19.93 <
   9   9   6     9.34    14.81    17.43 <
  10   9   6     5.93    25.38    21.16 <
  11   9   6   272.98   232.37    50.78 o
  12   9   6     8.30    12.91    16.62 <
  13   9   6   250.96   322.60    58.51 o
  14   9   6   108.00   111.09    35.46 o
  15   9   6    10.82     0.06    15.63 <
  16   9   6     0.05    11.96    16.04 <
  17   9   6   161.56   175.13    43.21 o
  18   9   6     1.48    20.01    18.23 <
  19   9   6    74.55    66.91    27.89 o
  20   9   6    37.66    18.24    17.68 <
  21   9   6    21.80    -9.36    23.81 <
  22   9   6     2.61   -38.26    33.45 <
   8  10   6    50.08    77.53    44.70 o
   9  10   6     0.03    44.91    34.81 <
  10  10   6    27.89    13.10    23.25 <
  12  10   6    24.99    44.27    25.40 o
  13  10   6   646.49   603.11    80.47 o
  14  10   6    44.87    63.73    28.94 o
  17  10   6   252.63   265.71    53.03 o
  18  10   6     4.43    30.06    20.59 <
  19  10   6   521.76   551.57    73.92 o
  20  10   6    14.61     5.85    21.32 <
  21  10   6    99.30   118.72    52.56 o
  11  11   6    66.49   137.37    56.38 o
  13  11   6  1474.65  1710.31   189.67 o
  14  11   6   148.22   130.34    39.61 o
  15  11   6   517.99   565.22    78.08 o
  16  11   6     3.96    -2.67    16.90 <
  17  11   6     3.72   -12.01    16.42 <
  18  11   6   398.86   416.64    95.80 o
  19  11   6   567.69   590.72   113.34 o
  14  12   6    17.52    47.54    36.22 <
  15  12   6   762.88   664.34   118.69 o
  16  12   6    59.58    95.05    47.81 o
  17  12   6    30.41    58.85    39.76 <
  18  12   6     0.10   -10.36    22.61 <
   1   1   7   560.61   565.55    40.40 o
   2   1   7     2.66     5.63     8.29 <
   3   1   7     3.42     1.81    10.53 <
   4   1   7   852.09   824.67    48.63 o
   5   1   7   142.43   133.85    20.55 o
   7   1   7     2.39   -11.24    11.08 <
   8   1   7   539.41   581.47    41.25 o
   9   1   7   237.32   205.07    25.60 o
  10   1   7   141.88   165.12    22.69 o
  11   1   7   192.69   208.88    25.34 o
  12   1   7    47.18    53.18    14.79 o
  13   1   7   116.05   108.66    21.32 o
  14   1   7     0.08    -3.81    12.82 <
  15   1   7   121.59   116.55    22.84 o
  16   1   7    82.17    67.29    19.96 o
  18   1   7    14.84     1.94    12.58 <
  19   1   7   222.93   193.99    41.64 o
  21   1   7    55.30    35.59    25.16 <
  22   1   7    54.07    54.73    24.92 o
  23   1   7    43.18    64.54    26.12 o
  24   1   7     1.34    38.03    27.00 <
  25   1   7     2.47    26.70    23.39 <
  26   1   7    57.64    87.78    36.43 o
  27   1   7     0.03    16.86    30.62 <
   0   2   7     3.63    -1.58    16.59 <
   1   2   7  1181.35  1216.54    62.96 o
   2   2   7  3506.25  3536.47    99.84 o
   3   2   7    34.02    17.27    12.54 <
   4   2   7   173.33   164.19    22.69 o
   7   2   7    67.46    74.02    16.24 o
   8   2   7     6.25    -4.73    11.15 <
   9   2   7  1887.74  1831.97    84.21 o
  11   2   7  1788.73  1815.52    77.00 o
  12   2   7   222.51   242.46    31.82 o
  13   2   7    37.28    37.73    14.44 o
  14   2   7    10.03     2.26    12.89 <
  15   2   7    16.53     6.55    14.86 <
  16   2   7    33.81    40.94    16.26 o
  17   2   7    24.96    15.10    15.75 <
  18   2   7   102.53   103.71    23.35 o
  19   2   7   207.02   218.33    36.79 o
  20   2   7    22.67    33.78    25.75 <
  21   2   7   759.87   704.01    91.87 o
  22   2   7   961.66   949.65   107.22 o
  23   2   7   151.28   187.33    48.95 o
  24   2   7   120.89   118.50    40.79 o
  26   2   7   471.57   425.79    73.37 o
  27   2   7   128.10    86.54    51.66 o
  28   2   7     0.12   -36.16    37.84 <
   1   3   7    93.65    83.69    16.72 o
   2   3   7     6.49     1.52     9.78 <
   3   3   7  2399.50  2359.32    95.69 o
   4   3   7     0.26     2.29     8.86 <
   5   3   7  2588.08  2684.34    94.39 o
   6   3   7   138.13   128.51    20.22 o
   7   3   7  1721.19  1779.68    76.39 o
   8   3   7  2231.39  2208.14    84.92 o
   9   3   7   528.69   523.76    41.93 o
  10   3   7   263.16   282.68    34.24 o
  14   3   7   115.96   116.38    24.70 o
  15   3   7  1269.13  1267.36    77.00 o
  16   3   7    51.65    42.20    16.50 o
  17   3   7   605.71   604.15    58.52 o
  18   3   7   216.49   232.56    37.17 o
  19   3   7    22.73     9.06    15.69 <
  20   3   7   305.89   273.16    40.09 o
  21   3   7    10.74   -11.30    18.98 <
  22   3   7     7.35    -5.25    25.41 <
  23   3   7  1023.22  1032.15   110.25 o
  24   3   7    59.42    47.91    27.38 o
  26   3   7    38.54   112.39    56.43 o
  27   3   7    74.42    95.97    52.97 o
   0   4   7     9.80    15.85    15.16 <
   1   4   7   422.06   436.22    36.18 o
   2   4   7  2621.03  2758.95    95.29 o
   3   4   7     3.87    -9.79    12.49 <
   4   4   7    47.16    55.63    15.65 o
   5   4   7   257.92   238.65    29.00 o
   6   4   7    29.54    32.49    14.28 o
   7   4   7    41.63    24.21    13.87 o
   8   4   7     5.61   -15.43    14.87 <
   9   4   7   651.05   596.73    53.01 o
  10   4   7   337.52   389.01    43.29 o
  11   4   7   613.68   655.62    61.85 o
  12   4   7   190.82   190.10    30.71 o
  13   4   7   100.07    79.92    22.69 o
  14   4   7    48.26    57.01    19.99 o
  15   4   7   132.09   119.08    27.52 o
  16   4   7     2.41    10.17    14.11 <
  17   4   7     4.76     7.54    12.03 <
  18   4   7     7.91     4.77    12.88 <
  20   4   7    43.75    39.04    17.55 o
  21   4   7   272.72   251.89    38.22 o
  22   4   7   351.21   338.84    43.61 o
  23   4   7    22.43    24.88    20.92 <
  24   4   7   118.81   125.79    58.56 o
  25   4   7   159.05   145.25    62.36 o
  26   4   7   472.58   464.93   106.49 o
   1   5   7   497.95   546.34    46.74 o
   2   5   7     3.99    21.05    11.56 o
   3   5   7    82.80   102.22    20.26 o
   6   5   7     2.55    12.43    13.03 <
   7   5   7    53.91    32.41    18.13 o
   8   5   7   335.24   355.68    41.33 o
   9   5   7   228.45   233.48    37.58 o
  10   5   7     5.08    13.71    14.49 <
  11   5   7   116.96   128.77    28.15 o
  12   5   7   137.43   160.05    31.03 o
  13   5   7   336.92   318.38    48.42 o
  14   5   7     1.52   -12.43    15.25 <
  15   5   7     0.05   -13.50    15.94 <
  16   5   7    25.80    28.35    15.46 o
  17   5   7    24.97     7.87    16.81 <
  18   5   7     0.18     5.15    11.68 <
  19   5   7   171.09   164.32    31.12 o
  21   5   7    58.96    71.47    21.80 o
  22   5   7    42.25    25.36    15.58 o
  23   5   7     6.68    17.28    15.46 <
  24   5   7    60.90    73.28    45.48 o
   0   6   7    93.70   108.88    39.30 o
   1   6   7     4.02   -11.65    14.25 <
   2   6   7    15.61    18.56    16.86 <
   3   6   7     2.62    20.32    19.06 <
   4   6   7    40.07    55.64    20.56 o
   5   6   7    38.14    27.19    18.92 <
   7   6   7     2.20     4.58    11.58 <
   8   6   7    49.86    30.86    16.55 o
  10   6   7   241.15   253.30    38.99 o
  11   6   7     2.14    -1.17    15.34 <
  12   6   7    19.68    31.52    16.62 o
  13   6   7     6.10     7.41    13.52 <
  14   6   7     8.91    25.14    14.78 o
  15   6   7    34.81    39.95    17.85 o
  16   6   7     2.97     0.93    11.10 <
  17   6   7     2.35     5.14    15.19 <
  18   6   7   272.17   237.74    36.79 o
  19   6   7    22.07    20.11    14.26 <
  20   6   7    10.58     3.83    13.03 <
  21   6   7    42.81    38.25    19.42 o
  22   6   7   125.48   105.72    29.24 o
  23   6   7     2.15   -18.83    16.41 <
  24   6   7    67.53    43.89    37.60 <
  25   6   7    14.87    22.90    31.10 <
   1   7   7   238.58   204.07    52.87 o
   2   7   7    21.31    19.95    18.17 <
   3   7   7    80.99    86.63    35.94 o
   4   7   7    19.11    11.96    22.10 <
   5   7   7   235.15   204.81    52.39 o
   6   7   7     0.19   -14.95    19.07 <
   7   7   7    28.65    42.87    20.98 o
   9   7   7    47.74    53.62    22.51 o
  12   7   7   749.07   769.40    77.14 o
  13   7   7     8.88    13.11    19.00 <
  14   7   7     0.21    11.05    14.79 <
  15   7   7   338.43   324.06    43.28 o
  16   7   7   521.05   515.77    62.16 o
  19   7   7   144.17   154.54    30.08 o
  20   7   7     5.11   -12.75    13.16 <
  21   7   7    28.18    37.97    19.75 o
  22   7   7    39.98    45.59    20.78 o
  23   7   7    78.48    56.27    41.21 <
  24   7   7   169.40   139.75    60.45 o
   2   8   7  1259.65  1386.14   190.89 o
   3   8   7    75.21    57.20    43.47 <
   4   8   7   118.42   122.92    57.86 o
   5   8   7     4.64    19.54    21.97 <
   6   8   7    86.11    77.50    34.24 o
   7   8   7   259.58   228.90    55.54 o
   8   8   7    75.03    93.87    36.70 o
   9   8   7  2015.21  2018.64   157.64 o
  10   8   7    14.85    -8.04    26.97 <
  12   8   7   153.32   158.63    36.49 o
  15   8   7     0.24    21.26    17.08 <
  16   8   7   102.77    90.63    28.03 o
  17   8   7     5.76    -5.58    17.76 <
  18   8   7   536.65   590.00    79.03 o
  20   8   7    17.74     1.16    19.30 <
  21   8   7   896.45   860.78    78.91 o
  22   8   7  1455.78  1443.38   185.61 o
  23   8   7   201.73   215.85    73.65 o
   5   9   7   645.50   680.63   134.49 o
   6   9   7   196.18   206.89    74.50 o
   7   9   7   384.40   367.99    98.62 o
   8   9   7   569.64   596.94    88.18 o
  10   9   7   153.04   190.74    50.84 o
  11   9   7    50.94    45.16    27.52 o
  12   9   7  2731.31  2724.60   182.28 o
  13   9   7   529.26   512.39    79.50 o
  14   9   7   171.95   144.26    43.90 o
  15   9   7   704.88   798.34    97.87 o
  16   9   7   313.24   264.35    57.45 o
  17   9   7   161.61   174.74    46.95 o
  18   9   7    69.49    67.30    31.04 o
  19   9   7    34.86    54.86    28.82 o
  20   9   7   318.86   257.39    82.06 o
  22   9   7    26.27     6.44    25.96 <
   8  10   7     1.41    28.70    34.58 <
   9  10   7   127.30   131.01    60.49 o
  10  10   7     7.85   -12.18    27.78 <
  11  10   7     6.07     7.68    24.43 <
  12  10   7   165.25   201.55    51.84 o
  14  10   7    32.13    29.62    23.66 <
  15  10   7   230.48   266.16    57.90 o
  16  10   7    12.95    27.88    23.11 <
  17  10   7    14.91    25.59    22.43 <
  18  10   7   155.61   146.14    43.71 o
  19  10   7     0.10     7.04    23.53 <
  20  10   7   118.50   143.41    61.86 o
  10  11   7    22.28    44.70    39.00 <
  12  11   7    25.99    43.86    39.62 <
  13  11   7   120.59   111.37    55.90 o
  14  11   7    28.31    60.71    30.61 o
  15  11   7     1.42    15.21    19.77 <
  17  11   7    33.46    39.15    37.20 <
  18  11   7     3.10    24.66    32.03 <
  19  11   7    69.25    92.67    53.21 o
  12  12   7     1.90    -1.50    19.83 <
  13  12   7     0.84     2.50    21.47 <
  14  12   7    17.14    53.17    42.76 <
  15  12   7    29.78    69.57    45.39 o
   0   0   8  1497.72  1415.60   137.94 o
   2   0   8     3.72   -14.01    16.96 <
   3   0   8  1466.00  1553.57   102.52 o
   4   0   8  3581.13  3673.93   156.85 o
   5   0   8   363.73   344.80    49.18 o
   6   0   8    31.08    38.99    20.15 o
   7   0   8   607.26   615.54    64.94 o
   8   0   8  1276.41  1415.40    98.02 o
   9   0   8     0.02    15.25    15.90 <
  10   0   8     7.43     7.22    16.92 <
  11   0   8    13.18    -5.98    16.12 <
  12   0   8   311.52   338.06    68.45 o
  15   0   8   559.41   574.09    87.61 o
  17   0   8    29.87    16.74    29.46 <
   1   1   8   112.99    99.26    20.29 o
   4   1   8   162.87   160.74    24.40 o
   5   1   8     5.15    -5.98    12.95 <
   6   1   8   111.22   138.18    23.09 o
   7   1   8    42.83    39.71    14.20 o
   8   1   8    13.55     7.18    12.33 <
   9   1   8   568.38   600.88    48.92 o
  10   1   8  2176.84  2175.43   107.88 o
  11   1   8   622.14   613.84    58.11 o
  13   1   8   271.25   266.51    38.65 o
  14   1   8   298.90   245.10    40.87 o
  15   1   8   373.19   380.30    71.94 o
  16   1   8     8.40    -9.75    25.27 <
  17   1   8     2.22    12.73    19.74 <
  18   1   8   207.84   225.88    56.01 o
  19   1   8   247.71   259.45    88.00 o
  20   1   8   170.01   247.87    86.53 o
   0   2   8   213.91   221.24    40.02 o
   2   2   8    46.73    66.29    16.85 o
   3   2   8    18.89    29.25    12.77 o
   4   2   8    99.84    93.98    19.50 o
   5   2   8     3.93    -3.31    12.90 <
   7   2   8   304.90   325.16    34.05 o
   8   2   8   349.94   326.39    36.40 o
   9   2   8   573.46   594.12    56.56 o
  10   2   8    37.39    31.25    14.84 o
  11   2   8    60.20    49.86    20.89 o
  12   2   8   127.87   145.77    32.81 o
  13   2   8    73.25    96.39    31.76 o
  14   2   8    52.62    37.04    21.92 o
  15   2   8    76.00    44.39    23.26 o
  16   2   8   169.43   134.48    44.24 o
  17   2   8    17.89    25.12    23.92 <
  18   2   8    23.35     4.50    31.28 <
  19   2   8   333.74   351.49    67.78 o
  20   2   8   111.96   102.91    39.72 o
  21   2   8   309.86   362.13   102.26 o
  22   2   8     4.74    11.53    31.02 <
  23   2   8    96.55   126.23    63.38 o
  24   2   8     0.44    15.35    30.95 <
   1   3   8    34.49    40.67    13.93 o
   2   3   8     2.87     2.45    11.29 <
   4   3   8    80.44    72.86    17.61 o
   5   3   8    57.74    50.65    16.37 o
   6   3   8     0.55    -1.89    13.30 <
   7   3   8    81.16    65.38    23.40 o
   8   3   8     3.10   -14.00    17.10 <
   9   3   8     1.28     7.80    17.18 <
  10   3   8    15.34   -15.68    20.69 <
  11   3   8    14.08    14.05    16.73 <
  12   3   8    78.93    71.83    24.49 o
  14   3   8    21.65    15.02    22.21 <
  15   3   8    10.90   -12.18    19.90 <
  17   3   8     1.72   -27.29    25.75 <
  18   3   8    18.81    50.33    29.74 o
  19   3   8     7.61    -3.98    19.75 <
  20   3   8     4.52     9.94    20.07 <
  21   3   8    26.39    43.52    27.04 o
  22   3   8     8.70    -2.06    24.27 <
  23   3   8    20.89    11.97    29.20 <
  24   3   8    15.19   -11.89    26.08 <
   1   4   8   325.96   309.96    35.82 o
   2   4   8    13.92    16.54    13.36 <
   3   4   8    14.22    23.69    14.91 o
   5   4   8    83.09    75.71    25.64 o
   6   4   8    19.27    17.83    16.30 <
   7   4   8     0.00    -2.62    13.78 <
   8   4   8   273.97   317.78    54.74 o
   9   4   8   144.95   128.70    31.48 o
  10   4   8   108.39   127.05    30.72 o
  11   4   8   181.03   194.59    37.03 o
  12   4   8     7.93   -11.15    20.37 <
  13   4   8     9.62    10.80    21.33 <
  14   4   8    37.05    30.24    19.52 o
  15   4   8    10.18    -7.31    22.16 <
  16   4   8   485.81   444.27    61.87 o
  17   4   8     6.16     6.00    15.72 <
  20   4   8   209.76   245.26    56.25 o
  21   4   8    97.02    56.00    30.47 o
  22   4   8    24.86    15.50    22.72 <
   3   5   8     1.32    -3.84    17.08 <
   6   5   8    12.93    25.46    21.02 <
   7   5   8     8.94     7.82    13.83 <
   8   5   8     4.25    -3.02    16.80 <
   9   5   8   613.69   652.78    76.02 o
  10   5   8  3377.27  3370.66   170.22 o
  11   5   8   812.61   820.99    84.02 o
  13   5   8     0.07    35.92    25.15 <
  14   5   8   355.03   359.93    55.85 o
  15   5   8    20.08    27.01    20.83 <
  16   5   8   110.21    71.18    26.72 o
  17   5   8     4.58    -5.83    16.76 <
  18   5   8   275.25   291.89    61.33 o
  19   5   8   197.68   166.62    47.26 o
  20   5   8   156.30   148.05    45.28 o
  21   5   8   259.83   302.04    61.90 o
  22   5   8   513.73   651.77   121.65 o
  23   5   8   104.08   127.21    55.39 o
  24   5   8    26.70    19.31    26.96 <
   2   6   8    39.65    45.07    38.89 <
   3   6   8  1077.26  1014.56   171.51 o
   4   6   8  2092.68  2060.39   241.98 o
   5   6   8   255.52   202.40    78.48 o
   6   6   8    57.43    83.43    36.35 o
   8   6   8   490.67   517.29    84.08 o
   9   6   8    64.14    54.28    30.59 o
  10   6   8   116.33   102.99    39.81 o
  11   6   8   133.49    88.89    37.60 o
  12   6   8   250.42   250.18    58.97 o
  13   6   8   785.23   755.58    99.03 o
  14   6   8    11.30    10.65    19.23 <
  15   6   8   174.28   236.99    56.09 o
  16   6   8   489.46   553.32    83.25 o
  17   6   8     3.64    -4.76    18.00 <
  19   6   8   123.35   119.64    40.50 o
  20   6   8   246.17   253.47    56.41 o
  21   6   8   218.51   319.35    87.56 o
   5   7   8   103.59    64.16    44.86 <
   6   7   8   125.55    92.79    55.88 o
   7   7   8    11.29   -23.43    35.00 <
   8   7   8     2.53     0.79    19.35 <
  10   7   8   502.64   560.69   124.25 o
  11   7   8    98.09   112.75    58.29 o
  12   7   8     0.15    -8.24    25.15 <
  13   7   8    93.86    93.81    38.22 o
  14   7   8   499.49   557.62    85.42 o
  15   7   8   120.34    87.61    36.64 o
  16   7   8     3.21    -1.69    18.27 <
  17   7   8   118.90    96.58    37.11 o
  18   7   8    83.70    95.21    36.88 o
  19   7   8    66.71    56.48    29.36 o
  20   7   8    25.49     3.87    22.19 <
  21   7   8    72.57    90.80    49.45 o
   9   8   8   135.34    78.55    50.95 o
  10   8   8     2.29    -0.92    20.18 <
  11   8   8   114.38    72.36    50.08 <
  12   8   8    46.93    82.25    51.40 o
  13   8   8     7.93   -13.36    28.95 <
  14   8   8    26.01    46.09    42.01 <
  15   8   8    29.51    21.89    30.67 <
  16   8   8    48.36    29.09    35.08 <
  17   8   8    10.58   -20.49    32.15 <
  18   8   8     2.26    -2.66    23.15 <
  19   8   8    63.38    78.06    48.22 o
  20   8   8   160.93   228.66    75.22 o
  13   9   8    37.52    73.09    48.28 o
  14   9   8     2.04    43.09    39.58 <
  15   9   8    22.99   -12.99    28.30 <
  16   9   8    10.32    23.70    33.20 <
  17   9   8     7.81    -3.34    22.79 <
  18   9   8    50.94    47.28    40.29 <
  15  10   8     7.00    31.08    33.83 <
  16  10   8   285.26   240.23    81.59 o
  17  10   8    84.94    93.11    53.88 o
