# Supplementary material for: The Extreme Conditions Beamline P02.2 and the Extreme Conditions Science Infrastructure at PETRA III
Source: J Synchrotron Radiat. 2015 Jun 19;22(Pt 4):908–24. doi: 10.1107/S1600577515005937 (PMC4489534; doi:10.1107/S1600577515005937)
Supplement: Supplementary file 3 [file s-22-00908-sup3.hkl]

#=======================================================================
data_global
#=======================================================================

_audit_creation_method                   'Jana2006 Version : 03/06/2014'


# 1. PROCESSING SUMMARY (IUCr Office Use Only)

_journal_date_recd_electronic            ?
_journal_date_to_coeditor                ?
_journal_date_from_coeditor              ?
_journal_date_accepted                   ?
_journal_date_printers_first             ?
_journal_date_printers_final             ?
_journal_date_proofs_out                 ?
_journal_date_proofs_in                  ?
_journal_coeditor_name                   ?
_journal_coeditor_code                   ?
_journal_coeditor_notes
; ?
;
_journal_techeditor_code                 ?
_journal_paper_category                  ?
_journal_techeditor_notes
; ?
;
_journal_coden_ASTM                      ?
_journal_name_full                       'Acta Crystallographica Section C'
_journal_year                            ?
_journal_volume                          ?
_journal_issue                           ?
_journal_page_first                      ?
_journal_page_last                       ?
_journal_suppl_publ_number               ?
_journal_suppl_publ_pages                ?

#=======================================================================

# 2. SUBMISSION DETAILS

_publ_contact_author_name                ?
_publ_contact_author_address
; ?
;
_publ_contact_author_email               ?
_publ_contact_author_fax                 ?
_publ_contact_author_phone               ?

_publ_requested_journal                  'Acta Crystallographica Section C'
_publ_requested_category                 ?

_publ_contact_letter
; ?
;

#=======================================================================

# 3. TITLE AND AUTHOR LIST

_publ_section_title
; ?
;
_publ_section_title_footnote
; ?
;
loop_
 _publ_author_name
 _publ_author_footnote
 _publ_author_address
; ?      # name
;
; ?      # footnote
;
; ?      # address
;

#=======================================================================

# 4. TEXT

_publ_section_synopsis
; ?
;
_publ_section_abstract
; ?
;
_publ_section_comment
; ?
;
_publ_section_introduction
; ?
;
_publ_section_experimental
; ?
;
_publ_section_exptl_prep
; ?
;
_publ_section_exptl_refinement
; ?
;
_publ_section_exptl_solution
; ?
;
_publ_section_discussion
; ?
;
_publ_section_acknowledgements
; ?
;
_publ_section_references
;
Petricek, V., Dusek, M. & Palatinus L. (2006). Jana2006.
Structure Determination Software Programs.
Institute of Physics, Praha, Czech Republic.

Palatinus L. & Chapuis G. (2007). J. Appl. Cryst. 40, 786-790.

# enable this reference if Diamond ver. 2 was used for visualization
#Brandenburg, K. (1999). DIAMOND. Version. 2.1c.
#Crystal Impact GbR, Bonn, Germany.

# enable this reference if Diamond ver. 3 was used for visualization
#Brandenburg, K. & Putz, H. (2005). DIAMOND Version 3.
#Crystal Impact GbR, Postfach 1251, D-53002 Bonn, Germany.

# enable this reference if SIR97 was used for solving of the structure
#Altomare, A., Burla, M. C., Camalli, M., Cascarano, G., Giacovazzo, C.,
#Guagliardi, A., Moliterni, A. G. G., Polidori, G., Spagna, R. (1997).
#SIR97. A Package for Crystal Structure Solution by Direct Methods
#and Refinement, Bari, Rome, Italy.

# use this reference if SIR2002 was used for solving of the structure
#Burla, M.C., Camalli, M., Carrozzini, B., Cascarano, G., Giacovazzo, C.,
#Polidori, G., Spagna, R.
#SIR2002: the program, J. Appl. Cryst, (2003). 36, 1103

# enable this reference if bond valences were calculated
#Brown, I. D. (1996). J. Appl. Cryst. 29, 479-480.

# enable this reference if Xshape wase used for crystal shape refinement
#Stoe & Cie (1998). X-SHAPE. Stoe & Cie, Darmstadt, Germany.


# enable this reference if Flack coefficient was refined
#Flack, H. D. (1983). Acta Cryst. A39, 876-881.
;
_publ_section_figure_captions
; ?
;
_publ_section_table_legends
; ?
;

#=======================================================================
data_I
#=======================================================================

# 5. CHEMICAL DATA

_chemical_name_systematic
; ?
;
_chemical_name_common                    ?
_chemical_formula_moiety                 ?
_chemical_formula_structural             ?
_chemical_formula_analytical             ?
_chemical_formula_iupac                  ?
_chemical_formula_sum                    'Fe0.03 Mg0.97 O3 Si1'
_chemical_formula_weight                 101.3
_chemical_melting_point                  ?
_chemical_compound_source                ?
_chemical_absolute_configuration         .

#=======================================================================

# 6. CRYSTAL DATA

_symmetry_cell_setting                   orthorhombic
_symmetry_space_group_name_H-M           'P b c a'
_symmetry_space_group_name_Hall          '-P -2xab;-2ybc;-2zac'
_symmetry_Int_Tables_number              61

loop_
 _space_group_symop_id
 _space_group_symop_operation_xyz
 1   x,y,z
 2   -x+1/2,-y,z+1/2
 3   -x,y+1/2,-z+1/2
 4   x+1/2,-y+1/2,-z
 5   -x,-y,-z
 6   x+1/2,y,-z+1/2
 7   x,-y+1/2,z+1/2
 8   -x+1/2,y+1/2,z

_cell_length_a                           18.2457(9)
_cell_length_b                           8.8201(7)
_cell_length_c                           5.1875(2)
_cell_angle_alpha                        90
_cell_angle_beta                         90
_cell_angle_gamma                        90
_cell_volume                             834.82(8)

loop_
 _jana_cell_twin_matrix_id
 _jana_cell_twin_volume_fraction
 _jana_cell_twin_matrix_1_1
 _jana_cell_twin_matrix_1_2
 _jana_cell_twin_matrix_1_3
 _jana_cell_twin_matrix_2_1
 _jana_cell_twin_matrix_2_2
 _jana_cell_twin_matrix_2_3
 _jana_cell_twin_matrix_3_1
 _jana_cell_twin_matrix_3_2
 _jana_cell_twin_matrix_3_3
 ? ? ? ? ? ? ? ? ? ? ?
_cell_formula_units_Z                    8

_cell_measurement_reflns_used            2012
_cell_measurement_theta_min              1.91
_cell_measurement_theta_max              17.17
_cell_measurement_temperature            293
_cell_special_details
; ?
;

_exptl_crystal_density_diffrn            1.612
_exptl_crystal_density_meas              ?
_exptl_crystal_density_method            ?
_exptl_crystal_F_000                     806

_exptl_absorpt_coefficient_mu            0.069
_exptl_crystal_description               ''
_exptl_crystal_size_max                  ?
_exptl_crystal_size_mid                  ?
_exptl_crystal_size_min                  ?
_exptl_crystal_size_rad                  ?
_exptl_crystal_colour                    ?
_exptl_absorpt_correction_type           'multi-scan'
_exptl_absorpt_process_details
;
CrysAlisPro, Agilent Technologies,
Version 1.171.37.34 (release 22-05-2014 CrysAlis171 .NET)
(compiled May 22 2014,16:03:01)
Empirical absorption correction using spherical harmonics,
 implemented in SCALE3 ABSPACK scaling algorithm.
;
_exptl_absorpt_correction_T_min          0.798
_exptl_absorpt_correction_T_max          1
loop_
 _exptl_crystal_face_index_h
 _exptl_crystal_face_index_k
 _exptl_crystal_face_index_l
 _exptl_crystal_face_perp_dist
 ? ? ? ?

#=======================================================================

# 7. EXPERIMENTAL DATA

_exptl_special_details                   ?

_diffrn_ambient_temperature              293
_diffrn_source                           'synchrotron'
_diffrn_source_power                     ?
_diffrn_source_voltage                   ?
_diffrn_source_current                   ?
_diffrn_radiation_type                   X-ray
_diffrn_radiation_source                 ?
_diffrn_radiation_wavelength             0.28965
_diffrn_radiation_monochromator          'synchrotron'
_diffrn_measurement_device               'four-cycle diffractometer'
_diffrn_measurement_device_type          '?'
_diffrn_detector                         'CCD plate'
_diffrn_detector_area_resol_mean         ?
_diffrn_measurement_method               '\p scans'
_diffrn_measurement_specimen_support     ?

_diffrn_reflns_number                    5201
_diffrn_reflns_theta_min                 1.91
_diffrn_reflns_theta_max                 17.96
_diffrn_reflns_theta_full                12.38
_diffrn_measured_fraction_theta_max      0.41
_diffrn_measured_fraction_theta_full     0.62
_diffrn_reflns_av_R_equivalents          0.0622
_diffrn_reflns_av_unetI/netI             0.0618
_diffrn_reflns_limit_h_min               -25
_diffrn_reflns_limit_h_max               30
_diffrn_reflns_limit_k_min               -8
_diffrn_reflns_limit_k_max               12
_diffrn_reflns_limit_l_min               -8
_diffrn_reflns_limit_l_max               8
_diffrn_reflns_reduction_process         ?

_diffrn_standards_number                 ?
_diffrn_standards_interval_count         ?
_diffrn_standards_interval_time          ?
_diffrn_standards_decay_%                ?
loop_
_diffrn_standard_refln_index_h
_diffrn_standard_refln_index_k
_diffrn_standard_refln_index_l
  ? ? ?

_diffrn_radiation_probe                  X-ray

#=======================================================================

# 8. REFINEMENT DATA

_refine_special_details
; ?
;

_reflns_number_total                     1440
_reflns_number_gt                        1067
_reflns_threshold_expression             'I>1.5\s(I)'

_refine_ls_structure_factor_coef         Fsqd
_refine_ls_R_factor_gt                   0.0268
_refine_ls_wR_factor_gt                  0.0451
_refine_ls_R_factor_all                  0.0498
_refine_ls_wR_factor_ref                 0.0573
_refine_ls_goodness_of_fit_ref           0.63
_refine_ls_goodness_of_fit_gt            0.59
_refine_ls_restrained_S_gt               ?
_refine_ls_restrained_S_all              ?
_refine_ls_number_reflns                 1440
_refine_ls_number_parameters             93
_refine_ls_number_restraints             0
_refine_ls_number_constraints            18
_refine_ls_weighting_scheme              sigma
_refine_ls_weighting_details             'w=1/(\s^2^(I)+0.0004I^2^)'
_refine_ls_hydrogen_treatment            ?
_refine_ls_shift/su_max                  0.0010
_refine_ls_shift/su_mean                 0.0003
_refine_diff_density_max                 ?
_refine_diff_density_min                 ?
_refine_ls_extinction_method             'none'
_refine_ls_extinction_coef               ?
_refine_ls_abs_structure_details         ?
_refine_ls_abs_structure_Flack           ?
_refine_ls_abs_structure_Rogers          ?

loop_
 _atom_type_symbol
 _atom_type_scat_dispersion_real
 _atom_type_scat_dispersion_imag
 _atom_type_scat_source
 Fe   0.1031  0.1535
 'International Tables Vol C tables 4.2.6.8 and 6.1.1.1'
 Mg   0.0029  0.0054
 'International Tables Vol C tables 4.2.6.8 and 6.1.1.1'
 O   -0.0010  0.0008
 'International Tables Vol C tables 4.2.6.8 and 6.1.1.1'
 Si   0.0080  0.0107
 'International Tables Vol C tables 4.2.6.8 and 6.1.1.1'

_computing_data_collection
;
CrysAlisPro, Agilent Technologies,
Version 1.171.37.34 (release 22-05-2014 CrysAlis171 .NET)
(compiled May 22 2014,16:03:01)
;
_computing_cell_refinement
;
CrysAlisPro, Agilent Technologies,
Version 1.171.37.34 (release 22-05-2014 CrysAlis171 .NET)
(compiled May 22 2014,16:03:01)
;
_computing_data_reduction
;
CrysAlisPro, Agilent Technologies,
Version 1.171.37.34 (release 22-05-2014 CrysAlis171 .NET)
(compiled May 22 2014,16:03:01)
;
_computing_structure_solution            ?
_computing_structure_refinement          ?
_computing_molecular_graphics            ?
_computing_publication_material          ?

loop_
 _restr_distance_atom_site_label_1
 _restr_distance_site_symmetry_1
 _restr_distance_atom_site_label_2
 _restr_distance_site_symmetry_2
 _restr_distance_target
 _restr_distance_target_weight_param
 ? ? ? ? ? ?

loop_
 _restr_angle_atom_site_label_1
 _restr_angle_site_symmetry_1
 _restr_angle_atom_site_label_2
 _restr_angle_site_symmetry_2
 _restr_angle_atom_site_label_3
 _restr_angle_site_symmetry_3
 _restr_angle_target
 _restr_angle_target_weight_param
 ? ? ? ? ? ? ? ?

loop_
 _restr_torsion_atom_site_label_1
 _restr_torsion_site_symmetry_1
 _restr_torsion_atom_site_label_2
 _restr_torsion_site_symmetry_2
 _restr_torsion_atom_site_label_3
 _restr_torsion_site_symmetry_3
 _restr_torsion_atom_site_label_4
 _restr_torsion_site_symmetry_4
 _restr_torsion_angle_target
 _restr_torsion_weight_param
 ? ? ? ? ? ? ? ? ? ?

loop_
 _restr_equal_distance_atom_site_label_1
 _restr_equal_distance_site_symmetry_1
 _restr_equal_distance_atom_site_label_2
 _restr_equal_distance_site_symmetry_2
 _restr_equal_distance_class_class_id
 _restr_equal_distance_class_target_weight_param
 ? ? ? ? ? ?

loop_
 _restr_equal_angle_atom_site_label_1
 _restr_equal_angle_site_symmetry_1
 _restr_equal_angle_atom_site_label_2
 _restr_equal_angle_site_symmetry_2
 _restr_equal_angle_atom_site_label_3
 _restr_equal_angle_site_symmetry_3
 _restr_equal_angle_class_class_id
 _restr_equal_angle_class_target_weight_param
 ? ? ? ? ? ? ? ?

loop_
 _restr_equal_torsion_atom_site_label_1
 _restr_equal_torsion_site_symmetry_1
 _restr_equal_torsion_atom_site_label_2
 _restr_equal_torsion_site_symmetry_2
 _restr_equal_torsion_atom_site_label_3
 _restr_equal_torsion_site_symmetry_3
 _restr_equal_torsion_atom_site_label_4
 _restr_equal_torsion_site_symmetry_4
 _restr_equal_torsion_class_class_id
 _restr_equal_torsion_class_target_weight_param
 ? ? ? ? ? ? ? ? ? ?


#=======================================================================

# 9. ATOMIC COORDINATES AND DISPLACEMENT PARAMETERS

loop_
 _atom_site_label
 _atom_site_type_symbol
 _atom_site_fract_x
 _atom_site_fract_y
 _atom_site_fract_z
 _atom_site_adp_type
 _atom_site_U_iso_or_equiv
 _atom_site_site_symmetry_multiplicity
 _atom_site_occupancy
 _atom_site_calc_flag
 _atom_site_refinement_flags
 _atom_site_disorder_assembly
 _atom_site_disorder_group
  Si1 Si 0.27157(2) 0.34169(6) 0.04901(6) Uani 0.00394(12) 8 1 d . . .
  Si2 Si 0.473497(19) 0.33726(6) 0.79973(6) Uani 0.00413(13) 8 1 d . . .
  Mg1 Mg 0.37593(3) 0.65364(8) 0.86480(8) Uani 0.00502(18) 8 0.982(3) d . . .
  Mg2 Mg 0.37738(3) 0.48573(8) 0.35767(7) Uani 0.00689(18) 8 0.963(3) d . . .
  O1 O 0.18323(5) 0.33988(16) 0.03420(16) Uani 0.0054(3) 8 1 d . . .
  O2 O 0.31082(6) 0.50248(17) 0.04239(16) Uani 0.0070(4) 8 1 d . . .
  O3 O 0.30304(6) 0.22298(16) -0.16993(17) Uani 0.0065(3) 8 1 d . . .
  O4 O 0.56271(5) 0.33975(16) 0.80125(16) Uani 0.0053(3) 8 1 d . . .
  O5 O 0.43267(6) 0.48342(17) 0.68902(16) Uani 0.0071(4) 8 1 d . . .
  O6 O 0.44730(6) 0.19387(17) 0.60561(16) Uani 0.0065(4) 8 1 d . . .
  Fe1 Fe 0.37593(3) 0.65364(8) 0.86480(8) Uani 0.00502(18) 8 0.018(3) d . . .
  Fe2 Fe 0.37738(3) 0.48573(8) 0.35767(7) Uani 0.00689(18) 8 0.037(3) d . . .

loop_
 _atom_site_aniso_label
 _atom_site_aniso_type_symbol
 _atom_site_aniso_U_11
 _atom_site_aniso_U_22
 _atom_site_aniso_U_33
 _atom_site_aniso_U_12
 _atom_site_aniso_U_13
 _atom_site_aniso_U_23
 Si1 Si 0.00339(17) 0.0044(3) 0.00406(12) -0.00038(12) -0.00003(8) -0.00025(12)
 Si2 Si 0.00333(17) 0.0045(3) 0.00457(13) 0.00018(12) -0.00048(9) -0.00020(13)
 Mg1 Mg 0.0052(3) 0.0054(4) 0.0045(2) 0.00013(16) -0.00039(11) 0.00012(16)
 Mg2 Mg 0.0073(3) 0.0072(4) 0.00614(19) -0.00108(16) -0.00184(12) 0.00070(16)
 O1 O 0.0032(4) 0.0070(8) 0.0061(3) 0.0003(3) 0.0004(2) -0.0002(3)
 O2 O 0.0066(5) 0.0069(9) 0.0075(3) -0.0026(3) -0.0007(2) 0.0009(3)
 O3 O 0.0058(5) 0.0082(8) 0.0054(3) 0.0013(3) -0.0004(2) -0.0029(3)
 O4 O 0.0044(4) 0.0054(8) 0.0060(3) -0.0004(3) -0.0003(2) 0.0002(3)
 O5 O 0.0070(5) 0.0078(9) 0.0065(3) 0.0029(3) -0.0007(2) 0.0002(3)
 O6 O 0.0057(5) 0.0071(9) 0.0067(3) -0.0008(3) 0.0005(2) -0.0026(3)
 Fe1 Fe 0.0052(3) 0.0054(4) 0.0045(2) 0.00013(16) -0.00039(11) 0.00012(16)
 Fe2 Fe 0.0073(3) 0.0072(4) 0.00614(19) -0.00108(16) -0.00184(12) 0.00070(16)

loop_
 _jana_atom_site_ADP_C_label
 _jana_atom_site_ADP_C_type_symbol
 _jana_atom_site_ADP_C_111
 _jana_atom_site_ADP_C_112
 _jana_atom_site_ADP_C_113
 _jana_atom_site_ADP_C_122
 _jana_atom_site_ADP_C_123
 _jana_atom_site_ADP_C_133
 _jana_atom_site_ADP_C_222
 _jana_atom_site_ADP_C_223
 _jana_atom_site_ADP_C_233
 _jana_atom_site_ADP_C_333
 ? ? ? ? ? ? ? ? ? ? ? ?

loop_
 _jana_atom_site_ADP_D_label
 _jana_atom_site_ADP_D_type_symbol
 _jana_atom_site_ADP_D_1111
 _jana_atom_site_ADP_D_1112
 _jana_atom_site_ADP_D_1113
 _jana_atom_site_ADP_D_1122
 _jana_atom_site_ADP_D_1123
 _jana_atom_site_ADP_D_1133
 _jana_atom_site_ADP_D_1222
 _jana_atom_site_ADP_D_1223
 _jana_atom_site_ADP_D_1233
 _jana_atom_site_ADP_D_1333
 _jana_atom_site_ADP_D_2222
 _jana_atom_site_ADP_D_2223
 _jana_atom_site_ADP_D_2233
 _jana_atom_site_ADP_D_2333
 _jana_atom_site_ADP_D_3333
 ? ? ? ? ? ? ? ? ? ? ? ? ? ? ? ? ?

loop_
 _jana_atom_site_ADP_E_label
 _jana_atom_site_ADP_E_type_symbol
 _jana_atom_site_ADP_E_11111
 _jana_atom_site_ADP_E_11112
 _jana_atom_site_ADP_E_11113
 _jana_atom_site_ADP_E_11122
 _jana_atom_site_ADP_E_11123
 _jana_atom_site_ADP_E_11133
 _jana_atom_site_ADP_E_11222
 _jana_atom_site_ADP_E_11223
 _jana_atom_site_ADP_E_11233
 _jana_atom_site_ADP_E_11333
 _jana_atom_site_ADP_E_12222
 _jana_atom_site_ADP_E_12223
 _jana_atom_site_ADP_E_12233
 _jana_atom_site_ADP_E_12333
 _jana_atom_site_ADP_E_13333
 _jana_atom_site_ADP_E_22222
 _jana_atom_site_ADP_E_22223
 _jana_atom_site_ADP_E_22233
 _jana_atom_site_ADP_E_22333
 _jana_atom_site_ADP_E_23333
 _jana_atom_site_ADP_E_33333
 ? ? ? ? ? ? ? ? ? ? ? ? ? ? ? ? ? ? ? ? ? ? ?

loop_
 _jana_atom_site_ADP_F_label
 _jana_atom_site_ADP_F_type_symbol
 _jana_atom_site_ADP_F_111111
 _jana_atom_site_ADP_F_111112
 _jana_atom_site_ADP_F_111113
 _jana_atom_site_ADP_F_111122
 _jana_atom_site_ADP_F_111123
 _jana_atom_site_ADP_F_111133
 _jana_atom_site_ADP_F_111222
 _jana_atom_site_ADP_F_111223
 _jana_atom_site_ADP_F_111233
 _jana_atom_site_ADP_F_111333
 _jana_atom_site_ADP_F_112222
 _jana_atom_site_ADP_F_112223
 _jana_atom_site_ADP_F_112233
 _jana_atom_site_ADP_F_112333
 _jana_atom_site_ADP_F_113333
 _jana_atom_site_ADP_F_122222
 _jana_atom_site_ADP_F_122223
 _jana_atom_site_ADP_F_122233
 _jana_atom_site_ADP_F_122333
 _jana_atom_site_ADP_F_123333
 _jana_atom_site_ADP_F_133333
 _jana_atom_site_ADP_F_222222
 _jana_atom_site_ADP_F_222223
 _jana_atom_site_ADP_F_222233
 _jana_atom_site_ADP_F_222333
 _jana_atom_site_ADP_F_223333
 _jana_atom_site_ADP_F_233333
 _jana_atom_site_ADP_F_333333
 ? ? ? ? ? ? ? ? ? ? ? ? ? ? ? ? ? ? ? ? ? ? ? ? ? ? ? ? ? ?


#=======================================================================

# 10. MOLECULAR GEOMETRY


loop_
 _geom_bond_atom_site_label_1
 _geom_bond_atom_site_label_2
 _geom_bond_site_symmetry_1
 _geom_bond_site_symmetry_2
 _geom_bond_distance
 _geom_bond_publ_flag
  Si1 O1 . 3_555 1.626(2) ?
  Si1 O4 . 8_555 1.599(3) ?
  Si2 Mg1 . . 2.8110(15) ?
  Si2 O2 . 7_555 1.606(2) ?
  Si2 O3 . 2_555 1.581(3) ?
  Si2 O5 . . 1.650(3) ?
  Si2 O5 . 7_555 1.671(2) ?
  Mg1 Mg2 . 2_555 3.184(3) ?
  Mg1 Mg2 . 8_545 2.9529(15) ?
  Mg1 Mg2 . 8_546 3.0197(14) ?
  Mg1 O1 . 2_555 2.061(3) ?
  Mg1 O2 . 8_546 2.105(3) ?
  Mg1 O3 . 2_555 2.044(2) ?
  Mg1 O4 . 1_556 1.994(2) ?
  Mg1 Fe1 . . 0 ?
  Mg1 Fe2 . 8_545 2.9529(15) ?
  Mg2 Mg2 . 7_554 3.1017(15) ?
  Mg2 Mg2 . 7_555 3.1017(15) ?
  Mg2 O1 . 7_555 2.064(2) ?
  Mg2 O2 . . 2.029(2) ?
  Mg2 O3 . 7_555 2.013(3) ?
  Mg2 O4 . 8_555 2.036(3) ?
  Mg2 Fe1 . 8_555 2.9529(15) ?
  Mg2 Fe2 . . 0 ?
  O1 Fe1 . 2_554 2.061(3) ?
  O1 Fe2 . 7_554 2.064(2) ?
  O2 Fe1 . 8_554 2.105(3) ?
  O2 Fe2 . . 2.029(2) ?
  O3 Fe1 . 2_554 2.044(2) ?
  O3 Fe2 . 7_554 2.013(3) ?
  O4 Fe1 . 1_554 1.994(2) ?
  O4 Fe2 . 8_545 2.036(3) ?

loop_
 _geom_angle_atom_site_label_1
 _geom_angle_atom_site_label_2
 _geom_angle_atom_site_label_3
 _geom_angle_site_symmetry_1
 _geom_angle_site_symmetry_2
 _geom_angle_site_symmetry_3
 _geom_angle
 _geom_angle_publ_flag
 ? ? ? ? ? ? ? ?

loop_
 _geom_torsion_atom_site_label_1
 _geom_torsion_atom_site_label_2
 _geom_torsion_atom_site_label_3
 _geom_torsion_atom_site_label_4
 _geom_torsion_site_symmetry_1
 _geom_torsion_site_symmetry_2
 _geom_torsion_site_symmetry_3
 _geom_torsion_site_symmetry_4
 _geom_torsion
 _geom_torsion_publ_flag
 ? ? ? ? ? ? ? ? ? ?

loop_
 _geom_hbond_atom_site_label_D
 _geom_hbond_atom_site_label_H
 _geom_hbond_atom_site_label_A
 _geom_hbond_site_symmetry_D
 _geom_hbond_site_symmetry_H
 _geom_hbond_site_symmetry_A
 _geom_hbond_distance_DH
 _geom_hbond_distance_HA
 _geom_hbond_distance_DA
 _geom_hbond_angle_DHA
 _geom_hbond_publ_flag
 ? ? ? ? ? ? ? ? ? ? ?


#=======================================================================

# 11. STRUCTURE-FACTOR LIST

loop_
 _refln_index_h
 _refln_index_k
 _refln_index_l
 _refln_F_squared_calc
 _refln_F_squared_meas
 _refln_F_squared_sigma
 _refln_observed_status
  26   4   0    93.80    87.53    16.41 o
   1   1   1   265.85   270.47    12.43 o
   2   1   1   335.56   324.95    15.19 o
   6   1   1  1230.59  1242.75    33.78 o
   7   1   1  2131.79  2101.71    56.77 o
   9   1   1   252.41   300.16    33.92 o
   6   2   1   196.35   177.09    16.58 o
   9   2   1     0.29     2.10     2.73 <
  12   2   1  1325.04  1364.54    47.48 o
  14   2   1   107.81   116.52    22.80 o
  15   2   1   799.42   872.57    63.22 o
  16   2   1  3009.24  2847.02   117.64 o
   8   3   1  5621.86  5722.83    95.11 o
  13   3   1  1461.46  1484.78    70.37 o
  14   3   1    97.90   101.41    19.45 o
  16   3   1   287.23   290.70    21.93 o
  17   3   1  3531.05  3471.19    78.18 o
  18   3   1  1110.48  1092.91    45.21 o
  21   3   1  2438.16  2486.07   112.68 o
  22   3   1  5187.52  5108.70   164.22 o
  23   3   1    68.16    68.27    20.59 o
  24   3   1   704.83   702.89    64.18 o
  25   3   1   133.46   122.64    28.29 o
  26   3   1   115.64   111.34    27.89 o
  27   3   1   504.18   488.01    57.87 o
   8   4   1   236.13   250.98    20.59 o
   9   4   1   197.05   223.47    18.93 o
  10   4   1   109.86   105.79    19.55 o
  11   4   1    45.54    47.64    13.48 o
  12   4   1    41.95    42.90     8.40 o
  13   4   1   141.55   126.82    13.99 o
  15   4   1    18.04    11.17     6.69 o
  16   4   1  1638.79  1582.12    68.34 o
  17   4   1   654.69   665.17    45.33 o
  18   4   1   988.06  1011.61    57.69 o
  19   4   1   512.34   517.97    42.13 o
  20   4   1   614.28   616.68    47.08 o
  22   4   1  1357.07  1366.93    73.99 o
  23   4   1  1473.85  1519.68    80.31 o
  24   4   1   301.80   301.02    23.64 o
  25   4   1   720.17   714.48    37.33 o
  26   4   1   362.41   343.12    26.43 o
  27   4   1    47.82    43.33    15.85 o
  10   5   1   257.32   252.84    21.42 o
  11   5   1    76.70    81.36    12.03 o
  12   5   1    10.55    14.38     8.61 o
  13   5   1    89.37    94.80    18.80 o
  14   5   1  3023.24  3074.15    99.30 o
  15   5   1   474.73   492.05    37.83 o
  12   6   1   493.03   508.60    31.24 o
  13   6   1    89.66   102.40    13.69 o
  15   6   1   102.31    89.37    18.32 o
  16   6   1    13.73    13.37     7.36 o
  13   7   1   222.27   205.97    31.61 o
  14   7   1    18.47    15.15     6.53 o
  16   7   1   732.85   671.00    51.01 o
  17   7   1     5.34     1.14     4.60 <
  18   7   1     7.15     6.65     5.34 <
  15   8   1  1264.65  1319.14    54.81 o
  16   8   1   911.99   917.58    43.18 o
  17   8   1   646.80   658.71    53.09 o
  18   8   1  1604.98  1706.74    80.42 o
  19   8   1    10.31     6.44     5.64 <
  16   9   1   502.56   450.51    49.82 o
  17   9   1   340.48   318.64    27.18 o
  18   9   1   103.60    94.21    14.15 o
  19   9   1   177.98   154.54    25.63 o
  20   9   1   366.21   361.23    34.37 o
  18  10   1   618.10   604.83    39.29 o
  19  10   1   126.87   120.79    16.82 o
  20  10   1   105.17    94.28    21.04 o
  19  11   1     6.53    21.93    12.90 o
  20  11   1     6.63     4.13     5.13 <
   0   0   2   703.21   696.45    44.45 o
   4   0   2   703.94   701.21    31.77 o
   7   0   2  6486.18  6639.07   112.74 o
   8   0   2    61.09    54.74    13.64 o
  10   0   2   635.43   720.55    71.87 o
   1   1   2    29.53    25.01     5.28 o
   5   1   2  5952.10  6139.71    95.53 o
   7   1   2    53.19    59.94     9.61 o
   8   1   2  5803.90  5579.44   101.99 o
   9   1   2  2042.72  1958.91    53.40 o
  10   1   2   148.38   147.63    21.66 o
  11   1   2  6545.10  6654.83   144.35 o
  13   1   2   761.46   752.81    49.97 o
  14   1   2    53.91    66.97    23.43 o
  15   1   2     0.05     7.32    10.88 <
  16   1   2  2340.76  2346.33   136.69 o
  17   1   2  4484.79  4356.29   189.64 o
   0   2   2    75.05    88.82    11.72 o
   4   2   2   409.98   432.40    24.92 o
   7   2   2  4121.05  4212.49    88.64 o
   8   2   2   691.67   700.79    36.04 o
   9   2   2  2651.77  2673.00    61.29 o
  11   2   2   104.43   104.38    12.52 o
  12   2   2   221.71   207.18    25.34 o
  13   2   2   973.92   937.98    53.52 o
  14   2   2   677.79   673.56    45.91 o
  16   2   2    31.45    37.95    12.33 o
  17   2   2   968.88   982.46    57.89 o
  18   2   2  2184.81  2241.31    88.68 o
  19   2   2  1276.10  1328.17    69.43 o
  20   2   2   256.48   246.24    45.31 o
  21   2   2   220.76   211.47    42.84 o
  22   2   2   376.40   376.42    57.39 o
  23   2   2   128.23   126.10    34.66 o
  24   2   2    21.31    35.69    20.80 o
  25   2   2   562.34   598.06    75.66 o
   3   3   2   971.30  1038.11    45.42 o
   4   3   2   667.88   696.67    37.32 o
   6   3   2    87.11    93.01    11.93 o
  10   3   2    41.87    39.94     9.09 o
  11   3   2   136.05   135.99    14.01 o
  13   3   2     2.15    -2.40     4.55 <
  15   3   2   114.81   126.44    19.88 o
  16   3   2     0.21     6.69     6.96 <
  17   3   2    74.48    71.31    15.67 o
  18   3   2     6.53    -3.16     7.36 <
  19   3   2    81.13    68.73    15.82 o
  20   3   2    20.72    19.77     9.87 o
  21   3   2     5.09    -6.83     8.74 <
  22   3   2    35.00    21.48    10.22 o
  23   3   2    66.36    68.43    16.40 o
  24   3   2     6.97    -5.06     9.25 <
   5   4   2   156.06   153.07    22.42 o
   6   4   2  1692.27  1726.52    72.82 o
   8   4   2    84.83    75.19    12.86 o
   9   4   2   153.79   145.73    17.37 o
  11   4   2     9.16     5.31     5.25 <
  12   4   2    91.13    87.03    12.86 o
  13   4   2   300.54   309.71    24.08 o
  14   4   2   646.11   644.96    29.06 o
  17   4   2   241.92   241.46    25.89 o
  18   4   2  1240.81  1274.71    58.60 o
  19   4   2   110.78   100.85    17.13 o
  20   4   2    88.34    94.74    16.98 o
  22   4   2   690.98   675.23    44.24 o
  25   4   2     1.61     2.80     7.34 <
  26   4   2   426.47   436.31    37.66 o
  27   4   2   539.46   497.65    62.18 o
   6   5   2     0.59     1.78     8.12 <
   7   5   2   304.29   292.05    31.36 o
   9   5   2  8630.54  8566.39   163.93 o
  10   5   2    47.19    39.38    12.18 o
  11   5   2  3399.93  3579.44   104.06 o
  13   5   2   246.01   221.52    20.79 o
  14   5   2   109.08   112.81    14.82 o
  16   5   2   921.71   884.81    50.80 o
  17   5   2  3005.09  3133.58    94.87 o
  18   5   2   426.93   476.59    51.97 o
  19   5   2    57.81    54.43    11.82 o
  20   5   2   208.45   180.06    20.23 o
  21   5   2    22.21    22.29     8.19 o
  22   5   2   382.73   387.35    29.79 o
  23   5   2   926.84   943.60    46.02 o
  24   5   2    14.95    15.45     7.08 o
  26   5   2   280.40   259.95    40.09 o
   9   6   2  9060.91  8734.59   172.74 o
  10   6   2   957.45   931.02    55.36 o
  11   6   2  8046.52  8215.77   163.32 o
  12   6   2   356.15   360.98    34.37 o
  13   6   2    53.76    55.05    13.95 o
  15   6   2   220.01   246.38    26.80 o
  16   6   2   105.25    92.72    15.72 o
  19   6   2   170.63   164.04    31.22 o
  22   6   2  5142.42  5270.39   157.58 o
  23   6   2  4646.77  4731.56   149.39 o
  11   7   2   414.25   411.42    38.51 o
  12   7   2  3301.88  3323.94   106.23 o
  13   7   2   729.18   714.83    49.03 o
  14   7   2     0.68    -2.11     6.52 <
  15   7   2    54.34    59.16    14.28 o
  16   7   2   607.05   602.82    42.01 o
  17   7   2   492.07   477.72    36.16 o
  19   7   2   255.30   270.18    24.63 o
  20   7   2    25.14    22.36    12.99 o
  14   8   2   201.25   218.70    28.35 o
  18   8   2   381.77   388.09    33.59 o
  19   8   2   220.35   225.10    23.61 o
  20   8   2     0.07     0.30     4.71 <
  21   8   2    10.61     2.03     7.47 <
  14   9   2   218.47   227.75    42.09 o
  15   9   2     5.17    16.68    10.00 o
  16   9   2   154.72   152.25    24.16 o
  17   9   2     0.14    -7.19     7.93 <
  18   9   2     1.10     3.22     6.92 <
  19   9   2   151.58   147.71    21.36 o
  20   9   2     5.99     3.77     5.29 <
  22   9   2     3.71     0.38     6.45 <
  23   9   2     0.62     0.16     5.78 <
  17  10   2   206.41   212.45    28.98 o
  18  10   2   769.34   749.76    52.61 o
  19  10   2    75.26    56.93    15.09 o
  21  10   2    40.76    40.48    11.43 o
  22  10   2   818.55   779.73    69.66 o
  18  11   2   289.50   289.04    34.58 o
  19  11   2   143.76   144.15    24.24 o
   1   1   3    67.87    58.51     8.79 o
   2   1   3  1448.19  1487.75    40.19 o
   3   1   3  3403.75  3506.32    65.99 o
   4   1   3     1.09    -3.92     3.87 <
   5   1   3   367.20   387.38    20.80 o
   6   1   3  2056.27  2039.01    50.88 o
   7   1   3  1002.65  1019.74    35.73 o
   8   1   3    66.58    62.49    10.32 o
   9   1   3  1020.92  1009.49    47.42 o
  10   1   3  1453.74  1468.71    51.76 o
  11   1   3   108.30   111.17    14.82 o
  12   1   3    20.97     8.92     9.78 <
  13   1   3   153.49   133.50    25.78 o
  14   1   3   211.45   199.06    31.46 o
  15   1   3   544.10   537.16    51.38 o
  16   1   3    66.03    57.67    18.36 o
  17   1   3  1325.77  1355.00    82.85 o
  18   1   3   338.98   324.17    60.78 o
  19   1   3     2.49    -3.57    13.06 <
  20   1   3   113.10   120.29    38.81 o
  21   1   3    22.20    26.02    21.07 <
  22   1   3     3.68    15.53    18.15 <
  23   1   3     0.85    20.28    20.23 <
   1   2   3 10383.40 10355.60   106.64 o
   2   2   3    12.69    11.07     4.77 o
   3   2   3    47.67    38.00     8.20 o
   4   2   3  1025.76  1076.84    39.42 o
   6   2   3   416.86   443.54    28.25 o
   7   2   3  4505.33  4398.91   114.70 o
   8   2   3   323.10   345.96    27.98 o
   9   2   3   918.00   911.75    50.75 o
  11   2   3   220.87   213.11    21.74 o
  13   2   3  3685.65  3674.20   101.23 o
  14   2   3    88.29    96.30    22.07 o
  15   2   3  2263.89  2280.83   102.48 o
  16   2   3    12.66     9.64     9.69 <
  17   2   3   181.21   178.63    29.90 o
  19   2   3  2368.61  2500.41   110.75 o
  20   2   3  3188.31  3303.25   128.69 o
  21   2   3   400.86   399.94    45.59 o
  22   2   3   129.30   126.66    26.48 o
  23   2   3   449.06   502.03    51.82 o
  24   2   3   960.14   934.54   105.72 o
  25   2   3     0.20     1.70    12.70 <
  26   2   3    51.21    58.92    29.58 o
  27   2   3  1122.15  1070.87   116.79 o
  28   2   3   602.87   596.93    88.69 o
  29   2   3     5.62    13.01    18.25 <
   2   3   3  3600.81  3762.97    83.19 o
   3   3   3   120.74   118.73    15.13 o
   4   3   3   630.07   642.41    34.24 o
   5   3   3  2870.96  2829.79    89.63 o
   6   3   3  8277.61  8069.58   131.66 o
   7   3   3  2745.38  2778.17    89.59 o
   8   3   3    26.54    23.92     8.35 o
   9   3   3   479.05   445.88    31.19 o
  10   3   3  3584.82  3509.31    98.32 o
  11   3   3   212.65   218.81    21.87 o
  12   3   3  1060.54  1112.10    55.77 o
  13   3   3 10119.60 10057.80   145.28 o
  15   3   3  2729.79  2783.57    76.29 o
  16   3   3   526.93   490.96    46.70 o
  17   3   3   909.34   919.69    63.93 o
  18   3   3   977.62   974.84    66.30 o
  19   3   3  2818.41  2847.94   113.97 o
  20   3   3   130.38   136.66    26.47 o
  21   3   3  4050.03  4017.60   138.16 o
  22   3   3   116.78   115.23    24.87 o
  23   3   3   183.29   181.55    30.87 o
  24   3   3     5.58    -8.24    10.41 <
  25   3   3    36.64    40.49    15.98 o
  26   3   3   249.36   247.12    36.64 o
  27   3   3   146.34   166.46    30.72 o
  28   3   3    53.26    67.67    30.86 o
   1   4   3  3124.65  3036.95    99.91 o
   2   4   3    51.25    59.43    17.51 o
   4   4   3  1893.26  1821.04    91.97 o
   5   4   3   734.40   726.75    57.48 o
   7   4   3  1075.31  1090.26    49.06 o
   8   4   3     2.75     3.74     5.79 <
   9   4   3  1764.52  1707.29    60.41 o
  10   4   3   590.53   586.24    35.38 o
  11   4   3   247.81   253.28    23.52 o
  12   4   3   800.24   801.90    41.21 o
  13   4   3  1050.28  1077.19    47.38 o
  14   4   3   122.94   115.86    19.02 o
  15   4   3   536.82   541.38    33.47 o
  16   4   3    33.15    27.80     8.81 o
  17   4   3     5.88     1.85     6.45 <
  18   4   3   133.26   132.45    24.43 o
  20   4   3   992.39  1046.72    67.00 o
  21   4   3    83.06    96.70    21.50 o
  22   4   3   184.62   186.49    29.20 o
  24   4   3   883.28   889.53    62.89 o
  27   4   3   653.98   610.98    80.05 o
   2   5   3  2001.72  1837.05   137.23 o
   3   5   3  4015.57  3890.48   196.66 o
   6   5   3   815.07   781.62    61.08 o
   7   5   3   198.81   176.38    23.69 o
   8   5   3    26.48    28.77    11.04 o
   9   5   3   886.91   878.47    51.57 o
  10   5   3   525.76   506.41    39.30 o
  13   5   3   207.80   199.52    20.99 o
  14   5   3   225.24   213.94    21.45 o
  15   5   3  1324.35  1329.40    51.81 o
  16   5   3    85.48    81.60    13.41 o
  17   5   3   624.82   636.81    41.73 o
  18   5   3   240.68   242.65    21.99 o
  19   5   3   107.17   114.96    18.36 o
  20   5   3    12.01    15.03     9.93 o
  21   5   3     2.49     4.38     7.65 <
  22   5   3    12.58    10.10     8.79 <
  23   5   3    33.28    28.72    12.46 o
  26   5   3     0.75    -4.58    11.63 <
   5   6   3    23.35    17.98    16.84 <
   6   6   3    24.68    13.09    10.30 <
   7   6   3    82.76    53.83    21.31 o
   8   6   3   296.28   301.39    38.81 o
   9   6   3   163.30   184.01    30.49 o
  10   6   3   129.28   120.49    24.99 o
  11   6   3   249.19   251.36    34.88 o
  12   6   3     5.64     9.53     9.61 <
  14   6   3     3.62     8.15     7.22 <
  15   6   3    10.30    11.80     9.87 <
  16   6   3    90.54    75.14    15.44 o
  17   6   3   284.70   279.22    32.93 o
  18   6   3    51.80    50.69    12.69 o
  19   6   3    65.50    66.75    17.02 o
  21   6   3   138.81   113.02    32.07 o
  22   6   3    12.57     9.62    12.76 <
  23   6   3   346.97   332.97    53.11 o
  24   6   3    58.84    66.67    25.44 o
   8   7   3   231.41   253.58    51.45 o
   9   7   3   213.68   214.46    33.26 o
  10   7   3  1360.90  1331.10    81.49 o
  11   7   3   310.26   305.38    39.25 o
  13   7   3  1376.98  1360.02    80.53 o
  14   7   3  1569.32  1649.12    87.55 o
  16   7   3     0.65    -1.02    10.29 <
  17   7   3   979.64   997.30    65.48 o
  18   7   3   149.66   156.14    25.94 o
  19   7   3   105.58    97.07    20.41 o
  21   7   3   161.54   154.34    23.73 o
  22   7   3     1.69     3.75    11.43 <
  10   8   3    36.51    43.82    23.40 o
  11   8   3   735.78   754.36    62.37 o
  12   8   3   616.50   613.06    56.23 o
  13   8   3  2603.04  2547.21   112.86 o
  14   8   3    19.96     9.31     9.89 <
  15   8   3  1746.18  1802.41    93.31 o
  16   8   3     2.44    -2.53    12.71 <
  17   8   3    10.81     2.41    11.60 <
  18   8   3    15.65    18.44    11.76 o
  19   8   3  3989.10  4173.63   130.81 o
  20   8   3  3287.33  3332.85   113.58 o
  21   8   3   574.43   622.12    46.94 o
  22   8   3     6.64    -0.63     6.21 <
  23   8   3   264.86   279.15    49.03 o
  12   9   3   140.96   144.49    40.06 o
  14   9   3  3890.19  3936.62   142.65 o
  15   9   3  1384.27  1421.16    85.36 o
  16   9   3    50.45    51.15    17.32 o
  17   9   3     1.06    14.36    11.39 <
  19   9   3  1199.83  1287.89    75.37 o
  20   9   3    63.80    57.33    16.74 o
  21   9   3   761.31   795.93    55.32 o
  23   9   3   555.56   554.32    68.65 o
  14  10   3    63.24    87.43    32.21 o
  15  10   3     0.02    -2.21     9.12 <
  16  10   3   151.62   140.09    28.40 o
  17  10   3   351.17   347.55    42.94 o
  18  10   3     3.50    -5.02    11.28 <
  19  10   3    27.26    20.87    11.70 o
  20  10   3   113.71   115.37    23.77 o
  21  10   3    65.88    73.63    18.88 o
  16  11   3     0.35     1.09    11.54 <
  17  11   3   367.75   361.76    45.01 o
  18  11   3    69.68    59.41    19.71 o
  20  11   3     5.86   -18.84    17.80 <
  18  12   3    10.31    21.52    19.37 <
  19  12   3    42.89    47.27    26.56 o
   1   0   4 15488.80 15095.50   210.10 o
   2   0   4   579.27   555.72    46.97 o
   3   0   4  3132.33  3138.70   110.53 o
   4   0   4 12126.60 12118.30   188.32 o
   5   0   4   174.11   183.91    23.98 o
   6   0   4   344.99   320.05    36.59 o
   7   0   4  1043.88   993.68    54.47 o
   8   0   4  5462.99  5528.06   128.30 o
   9   0   4  3123.69  3047.24    95.88 o
  10   0   4    24.88    33.71    12.93 o
  11   0   4 12356.20 12212.70   219.63 o
  12   0   4  6324.17  6115.08   196.57 o
  14   0   4    28.40    32.31    16.43 o
  15   0   4    24.84    50.05    19.78 o
  16   0   4  4154.64  3969.99   163.27 o
  17   0   4    22.44    22.94    23.41 <
  18   0   4   422.71   399.07    77.67 o
  19   0   4    14.90     8.51    17.91 <
  20   0   4    25.30    23.13    24.68 <
  21   0   4  3465.21  3166.98   220.64 o
   1   1   4  4832.52  4681.60    88.52 o
   2   1   4   170.71   179.79    16.70 o
   4   1   4     0.04    -4.90     5.70 <
   5   1   4  3822.47  3725.63    74.31 o
   6   1   4  1910.55  1829.33    52.13 o
   9   1   4   543.52   571.43    31.32 o
  11   1   4  3331.35  3170.32   100.82 o
  12   1   4     0.03    -0.83     5.88 <
  13   1   4   219.59   203.88    23.02 o
  14   1   4   400.88   402.19    42.58 o
  15   1   4  1285.87  1248.81    74.49 o
  16   1   4     5.42    -1.34    12.20 <
  17   1   4    96.48    68.65    22.86 o
  18   1   4   547.01   568.57    61.77 o
  19   1   4   531.88   545.35    60.97 o
  21   1   4   112.15   113.93    29.10 o
  22   1   4  1011.69   990.89   122.63 o
  23   1   4  1368.70  1350.57   144.28 o
  24   1   4   175.75   210.10    59.14 o
  25   1   4   195.61   200.24    58.09 o
  26   1   4     7.14    15.58    21.73 <
  27   1   4    81.70   102.04    43.95 o
   0   2   4   237.69   230.87    26.72 o
   1   2   4   826.10   785.26    34.23 o
   2   2   4     2.20    -0.05     5.02 <
   4   2   4   380.93   359.90    24.95 o
   5   2   4  3491.69  3405.73    76.53 o
   6   2   4    17.07    21.84     7.27 o
   7   2   4   828.71   813.84    40.65 o
   8   2   4  2216.60  2280.58    74.16 o
   9   2   4    68.51    64.09    13.44 o
  10   2   4     1.72    -0.52     7.60 <
  11   2   4     0.51    -8.04     7.92 <
  12   2   4    74.13    64.83    13.47 o
  14   2   4    25.04    17.31    10.43 o
  15   2   4   690.93   689.84    45.27 o
  16   2   4     4.08   -10.72    14.11 <
  17   2   4     4.29   -17.89    15.74 <
  18   2   4    24.59    34.81    17.47 o
  19   2   4    30.90    16.72    13.91 <
  20   2   4  1134.06  1131.61    86.06 o
  21   2   4    28.43    16.54    14.01 <
  22   2   4    36.05    37.52    18.61 o
  23   2   4    12.95    14.33    13.75 <
  24   2   4    20.21    26.07    16.63 o
  25   2   4   423.16   427.83    55.23 o
  26   2   4     6.81   -15.10    15.81 <
  28   2   4     5.13   -32.19    27.18 <
  29   2   4   334.74   286.80    69.18 o
   2   3   4    85.12    75.32    12.12 o
   3   3   4   128.61   126.30    15.16 o
   4   3   4     2.13    -9.12     7.68 <
   6   3   4   225.38   225.82    26.80 o
   7   3   4   219.61   199.85    22.38 o
   8   3   4     0.00   -13.28     9.22 <
   9   3   4   196.82   199.38    24.60 o
  10   3   4     7.85     4.57     8.94 <
  11   3   4   188.22   199.63    24.67 o
  12   3   4    16.49    24.26    10.75 o
  13   3   4   194.16   197.35    28.10 o
  14   3   4    51.11    58.25    14.21 o
  15   3   4   460.61   463.59    43.41 o
  22   3   4    32.31    39.80    18.44 o
  23   3   4    53.99    73.38    23.32 o
  25   3   4    36.37    28.99    16.95 o
  26   3   4    28.51    31.70    17.16 o
  27   3   4    10.75    18.54    14.59 <
  28   3   4     0.96    24.48    23.36 <
   0   4   4  1278.07  1306.22    88.93 o
   1   4   4   156.80   177.24    24.06 o
   3   4   4    53.40    59.96    13.15 o
   4   4   4   163.16   145.41    19.81 o
   5   4   4  2767.91  2840.12   106.69 o
   6   4   4    17.25     7.72     9.08 <
   7   4   4     8.44     9.55     7.78 <
   9   4   4  1979.23  1899.46    85.88 o
  10   4   4     2.47     1.68     8.06 <
  11   4   4    19.42     9.03     8.42 <
  12   4   4    70.62    87.54    16.88 o
  13   4   4   456.14   460.85    36.54 o
  15   4   4  1498.87  1458.44    64.23 o
  16   4   4    15.48     5.70     8.90 <
  17   4   4   283.21   288.07    28.93 o
  18   4   4    24.26    15.64    10.19 o
  19   4   4   834.04   830.87    57.51 o
  21   4   4  1094.69  1162.58    82.67 o
  22   4   4     2.13    -0.08    14.34 <
  23   4   4    26.49    39.09    17.62 o
  24   4   4    93.00   107.93    26.53 o
  25   4   4   537.37   562.34    58.65 o
  26   4   4     4.97   -27.02    22.49 <
   1   5   4  2453.65  2456.28   128.30 o
   2   5   4  2582.14  2452.74   125.91 o
   4   5   4     0.16    -3.68    10.00 <
   5   5   4  1320.69  1402.73    75.95 o
   7   5   4  1693.65  1665.23    82.70 o
   8   5   4    76.67    81.23    19.15 o
   9   5   4   187.21   182.29    23.98 o
  10   5   4  6371.64  6447.16   158.31 o
  11   5   4  3317.84  3442.08    99.92 o
  12   5   4     5.77     3.69     7.82 <
  13   5   4  2444.48  2464.02    84.08 o
  14   5   4   180.58   175.89    22.92 o
  15   5   4  2491.57  2461.34    82.63 o
  16   5   4     1.80     6.77     7.43 <
  17   5   4    13.33    13.48     8.34 o
  18   5   4   863.34   904.11    49.69 o
  19   5   4   667.92   682.93    43.07 o
  20   5   4     0.83     3.45     6.67 <
  21   5   4   550.32   549.77    55.11 o
  22   5   4   802.14   791.67    66.22 o
  23   5   4   897.34   834.57    68.30 o
  24   5   4   270.67   246.04    37.71 o
  25   5   4   835.34   892.61   105.18 o
   2   6   4   334.24   322.39    67.01 o
   3   6   4   866.49   863.71   107.01 o
   4   6   4  5971.05  5845.72   195.60 o
   5   6   4   312.41   360.88    48.94 o
   6   6   4   196.40   199.87    36.77 o
   8   6   4  3491.26  3417.33   118.41 o
   9   6   4  3597.32  3796.93   123.82 o
  11   6   4  4517.17  4783.78   172.05 o
  12   6   4  2052.29  2021.84    90.02 o
  13   6   4  1594.49  1615.14    99.79 o
  14   6   4    30.91    27.93    12.71 o
  16   6   4  1483.92  1420.85    73.80 o
  17   6   4    33.83    27.16    10.31 o
  18   6   4   327.11   333.00    30.55 o
  19   6   4   227.66   230.34    25.42 o
  20   6   4    66.86    65.98    14.23 o
  21   6   4  3441.76  3526.55    94.74 o
  22   6   4    89.94    90.82    19.42 o
  23   6   4   157.06   131.50    26.83 o
   5   7   4   363.11   385.01    73.24 o
   6   7   4     6.69    10.28    17.54 <
   8   7   4     9.18     5.60    10.72 <
  10   7   4   477.72   450.47    54.73 o
  11   7   4  2094.96  2107.42   116.38 o
  12   7   4     6.88    -8.28    16.86 <
  13   7   4    70.05    81.91    23.95 o
  15   7   4  1447.11  1497.15    95.18 o
  16   7   4    87.69   102.99    21.04 o
  17   7   4     0.58    -2.09     8.26 <
  18   7   4     0.28   -11.17    10.11 <
  20   7   4    28.21    18.16    10.92 o
  21   7   4   279.45   251.86    30.45 o
  23   7   4    93.17    83.03    23.45 o
   7   8   4   109.32   144.14    46.31 o
   8   8   4  1200.15  1188.76   127.18 o
   9   8   4   212.45   245.68    41.65 o
  10   8   4    58.27    53.97    20.80 o
  11   8   4   129.74   109.57    28.47 o
  13   8   4     6.32     7.03    12.50 <
  14   8   4     1.90    16.00    13.38 <
  15   8   4   251.93   251.04    40.25 o
  17   8   4   110.66   124.18    28.64 o
  18   8   4    10.22     1.45     9.02 <
  19   8   4    58.60    57.89    20.06 o
  21   8   4     0.10   -12.47    11.34 <
  22   8   4    85.65    61.26    20.14 o
  24   8   4   129.31   133.95    40.99 o
  10   9   4    80.49    76.53    34.78 o
  11   9   4   241.00   238.71    41.74 o
  12   9   4   156.39   149.02    33.18 o
  13   9   4    35.84    32.95    17.63 o
  14   9   4     4.31     9.90    12.05 <
  16   9   4    39.01    59.76    21.49 o
  18   9   4     1.83     0.61    13.46 <
  19   9   4    78.53    69.43    22.42 o
  20   9   4     0.05     4.57    10.16 <
  21   9   4    13.37     2.80    14.28 <
  23   9   4     3.06    -1.11    12.99 <
  12  10   4     0.62     9.37    17.52 <
  13  10   4   374.95   361.90    71.62 o
  16  10   4    74.28    71.82    23.84 o
  17  10   4    71.06   101.64    27.25 o
  18  10   4    75.08    79.04    23.83 o
  19  10   4   283.72   291.67    43.38 o
  20  10   4     0.12     0.42    12.55 <
  21  10   4   901.72   871.66   107.85 o
  22  10   4    27.40     6.68    14.42 <
  14  11   4   297.07   295.87    66.27 o
  15  11   4   662.36   618.45    93.50 o
  16  11   4    44.90    36.93    18.78 o
  17  11   4    35.43    50.05    20.94 o
  18  11   4   340.81   341.36    48.47 o
  16  12   4    69.23    86.86    37.44 o
  17  12   4     5.79    42.87    27.02 o
  18  12   4    26.72    58.92    32.59 o
   1   1   5   128.89   113.08    15.27 o
   2   1   5    14.02    11.70     8.10 <
   3   1   5   353.17   349.55    25.98 o
   4   1   5   270.80   293.83    23.97 o
   5   1   5   419.26   437.86    31.13 o
   6   1   5  1647.95  1661.94    59.91 o
   7   1   5   342.81   340.87    25.81 o
   8   1   5   445.69   442.19    29.49 o
  12   1   5   586.14   627.48    40.83 o
  13   1   5   166.19   179.31    24.40 o
  14   1   5   587.85   580.80    39.63 o
  15   1   5   436.82   458.69    49.61 o
  16   1   5    34.49    43.75    17.87 o
  17   1   5   436.12   450.37    62.89 o
  18   1   5    43.38    35.81    16.83 o
  19   1   5   221.39   216.08    36.53 o
  20   1   5   181.59   183.03    41.14 o
  21   1   5    96.35   106.34    31.87 o
  22   1   5   202.27   205.45    43.65 o
  23   1   5    72.50    67.39    26.63 o
  24   1   5     0.08   -24.13    18.98 <
  26   1   5   159.48   122.04    51.25 o
  27   1   5    23.03     5.40    19.65 <
  28   1   5    21.82    34.15    31.00 <
  29   1   5     2.38     3.04    17.60 <
   0   2   5   125.43   124.22    22.60 o
   1   2   5   183.55   205.18    20.23 o
   2   2   5  2201.28  2222.18    69.14 o
   4   2   5  4805.60  4859.40    96.10 o
   6   2   5   357.26   356.64    26.53 o
   7   2   5   226.22   220.09    21.07 o
   8   2   5   556.60   521.88    33.96 o
   9   2   5  2549.19  2568.50    89.36 o
  10   2   5    77.48    86.57    16.09 o
  11   2   5  3694.94  3723.15   107.04 o
  12   2   5  1231.79  1202.53    61.13 o
  13   2   5  1852.43  1855.24    75.92 o
  15   2   5   265.56   261.97    33.10 o
  16   2   5  1215.97  1199.36    67.34 o
  17   2   5   229.02   211.97    32.97 o
  18   2   5   332.42   340.88    52.75 o
  19   2   5     0.75    19.43    16.49 <
  20   2   5   150.09   168.56    38.27 o
  21   2   5  1098.20  1156.42    97.84 o
  22   2   5  1240.31  1221.18   100.97 o
  24   2   5  1935.96  1968.79   129.65 o
  25   2   5   204.97   253.92    48.09 o
  26   2   5   219.33   234.07    46.62 o
  27   2   5    77.61    74.77    28.03 o
  28   2   5    63.25    57.36    37.31 o
   1   3   5  1290.25  1285.47    53.24 o
   2   3   5  2145.96  2152.14    64.34 o
   3   3   5  5151.57  5115.40    98.90 o
   5   3   5   443.36   437.08    31.22 o
   6   3   5  3637.97  3727.61    89.98 o
   7   3   5   158.04   157.61    20.87 o
   8   3   5  1652.70  1637.84    71.29 o
   9   3   5   308.62   303.88    31.29 o
  10   3   5 13464.20 13206.70   201.38 o
  11   3   5    16.65    25.37    10.84 o
  12   3   5  2674.05  2701.74    99.95 o
  13   3   5   460.63   457.30    41.65 o
  14   3   5    79.92    73.23    17.87 o
  15   3   5   588.11   639.14    49.02 o
  16   3   5  1298.65  1322.99    82.44 o
  17   3   5  1208.89  1238.07    67.88 o
  18   3   5  1629.81  1675.54    78.61 o
  19   3   5   365.80   338.98    51.72 o
  20   3   5   114.22   100.47    29.44 o
  21   3   5  1548.33  1553.35   109.86 o
  22   3   5  1730.84  1722.32   116.18 o
  25   3   5   632.05   600.65    70.05 o
  26   3   5   736.44   740.27    78.01 o
  27   3   5    11.29    21.65    25.24 <
  28   3   5    69.86    57.39    34.45 o
   0   4   5   487.10   467.53    50.18 o
   1   4   5    29.43    24.89     9.28 o
   2   4   5  1245.30  1266.97    53.36 o
   4   4   5  1020.20  1047.47    52.64 o
   5   4   5     2.60    12.75     9.30 <
   6   4   5   202.07   194.96    25.30 o
   7   4   5   164.79   153.36    25.20 o
   9   4   5  1253.15  1295.42    80.64 o
  10   4   5    18.68    27.05    12.51 o
  11   4   5  1658.33  1623.34    90.18 o
  12   4   5   165.61   179.58    26.47 o
  13   4   5  1636.49  1665.54    78.13 o
  15   4   5   542.40   538.40    44.71 o
  16   4   5   291.72   311.86    34.27 o
  17   4   5   257.17   267.60    37.01 o
  18   4   5   328.79   334.14    35.41 o
  19   4   5    10.49     0.83     9.73 <
  20   4   5   459.71   474.95    41.53 o
  22   4   5   719.99   683.66    71.91 o
  24   4   5   644.96   657.30    71.17 o
  25   4   5   438.87   456.05    59.64 o
  26   4   5   197.63   234.15    63.45 o
   2   5   5   364.72   347.86    37.90 o
   4   5   5    34.45    18.01    14.82 <
   5   5   5    56.66    50.88    15.78 o
   6   5   5   908.48   907.71    68.21 o
   7   5   5   755.40   757.03    54.24 o
   8   5   5    30.78    14.15    13.29 <
   9   5   5   403.45   397.30    44.70 o
  11   5   5     0.88    10.02    10.01 <
  12   5   5   148.72   167.49    25.91 o
  14   5   5   641.13   640.26    48.51 o
  16   5   5     5.15    -2.99    10.22 <
  17   5   5   267.38   258.90    31.24 o
  18   5   5     4.22     8.89     9.06 <
  19   5   5   408.46   406.48    38.28 o
  20   5   5    86.29    90.42    19.13 o
  21   5   5   201.87   198.49    27.17 o
  22   5   5   169.66   143.46    33.54 o
  24   5   5    15.86    21.86    23.71 <
  25   5   5     1.49    -2.81    16.36 <
   0   6   5   696.03   663.65   107.36 o
   1   6   5   269.36   306.20    52.39 o
   2   6   5   482.53   490.16    64.65 o
   3   6   5   183.94   172.34    39.59 o
   5   6   5   219.40   201.14    33.38 o
   6   6   5     1.79     1.57    10.18 <
   7   6   5   232.02   235.37    35.90 o
   9   6   5     1.88    20.67    16.82 <
  10   6   5    89.49   101.51    29.75 o
  13   6   5    75.09    87.05    19.49 o
  14   6   5     8.34    19.10    11.31 o
  15   6   5    63.95    61.18    16.47 o
  16   6   5     4.46    10.50    10.69 <
  17   6   5    31.10    23.99    11.41 o
  18   6   5     0.47    -4.53     8.45 <
  19   6   5     0.06     0.34     8.63 <
  20   6   5     1.29     5.92     8.76 <
  21   6   5    19.75     7.92     9.88 <
   2   7   5   343.70   297.85    73.57 o
   3   7   5   579.99   581.69   100.94 o
   4   7   5   601.87   581.59   101.31 o
   5   7   5   603.51   601.84    71.99 o
   6   7   5  1047.80  1019.97    92.64 o
   7   7   5    28.67    27.16    18.12 <
   8   7   5   818.00   787.53    81.50 o
   9   7   5    52.12    46.69    22.06 o
  11   7   5    98.22   102.53    24.69 o
  12   7   5   344.55   299.07    39.85 o
  13   7   5   224.21   215.97    41.92 o
  14   7   5    29.05    15.27    13.01 <
  15   7   5    85.37    66.24    20.34 o
  16   7   5    26.74    17.48    13.65 <
  17   7   5   249.24   253.01    36.25 o
  18   7   5   148.43   145.95    27.62 o
  19   7   5    13.49    12.54    13.43 <
  21   7   5     2.10     7.72    11.94 <
  22   7   5   160.24   152.55    35.20 o
  24   7   5    69.34    52.94    21.41 o
   5   8   5     9.16     5.17    18.80 <
   6   8   5   129.63   136.18    51.60 o
   7   8   5   540.35   585.11   101.21 o
   9   8   5  1357.87  1306.23   105.41 o
  10   8   5     0.00     7.04    13.19 <
  11   8   5  3027.90  3010.16   158.02 o
  12   8   5   764.59   769.27    80.06 o
  13   8   5   637.13   684.76    75.10 o
  14   8   5    65.92    61.54    24.17 o
  15   8   5     0.30    -9.92    13.74 <
  17   8   5    89.82    95.47    29.28 o
  18   8   5    32.06    19.28    15.75 <
  19   8   5   108.12    94.65    22.94 o
  20   8   5     8.01    -6.14    13.08 <
  21   8   5   455.03   520.14    49.58 o
  22   8   5   726.57   709.41    69.99 o
  23   8   5   144.25   158.10    50.93 o
  24   8   5  1903.88  1867.00   168.08 o
   8   9   5   870.30   830.32   121.98 o
   9   9   5   192.15   218.14    63.49 o
  10   9   5  3834.66  3744.58   179.87 o
  11   9   5    64.89    53.41    24.18 o
  12   9   5   792.07   808.15    83.25 o
  13   9   5     0.71   -11.37    14.15 <
  14   9   5     6.43    26.62    18.06 <
  15   9   5    55.09    46.50    21.81 o
  17   9   5   467.24   451.90    60.41 o
  18   9   5   281.99   329.50    51.24 o
  19   9   5    57.37    42.70    20.66 o
  20   9   5    22.69    23.45    17.35 <
  21   9   5   387.61   385.87    53.12 o
  22   9   5   308.09   246.45    64.69 o
  23   9   5  1105.91  1015.21   126.81 o
  10  10   5   165.20   188.46    60.29 o
  11  10   5   418.36   372.35    82.17 o
  12  10   5   177.16   193.33    42.50 o
  13  10   5   296.86   261.32    48.82 o
  14  10   5    25.20    22.93    17.83 <
  15  10   5   136.50   126.42    34.47 o
  16  10   5    53.74    73.98    27.12 o
  17  10   5   195.88   199.59    41.31 o
  18  10   5     0.05    -0.83    16.07 <
  19  10   5    14.28    25.96    17.47 <
  20  10   5   103.16   118.02    32.13 o
  21  10   5    33.67    46.50    31.65 <
  13  11   5   140.99   159.07    55.10 o
  14  11   5     0.01   -19.88    24.59 <
  15  11   5     1.23    29.44    19.44 o
  17  11   5    88.63    97.31    30.67 o
  18  11   5    65.49    61.50    24.34 o
  19  11   5   182.52   131.39    50.09 o
  20  11   5    75.98    91.37    42.68 o
  15  12   5     7.70    35.99    29.12 <
  16  12   5    27.26    47.01    32.17 <
  17  12   5     0.21     2.64    12.08 <
  18  12   5   155.48   170.24    57.40 o
   0   0   6  2829.33  2920.57   164.93 o
   1   0   6  9424.77  9536.22   209.99 o
   2   0   6   135.24   118.97    24.86 o
   3   0   6    99.58   106.14    23.56 o
   4   0   6   892.93   896.05    64.78 o
   5   0   6  1063.27  1113.50    72.04 o
   6   0   6   140.15   124.19    25.42 o
   7   0   6  4667.04  4752.88   148.32 o
   9   0   6   527.66   530.00    50.44 o
  10   0   6   358.71   350.39    41.41 o
  11   0   6    98.39    99.04    23.41 o
  12   0   6   679.29   678.54    57.56 o
  13   0   6  2908.11  2742.34   166.57 o
  14   0   6    48.88    58.63    25.92 o
  15   0   6  2292.62  2419.04   156.86 o
  17   0   6   568.90   576.69    77.89 o
  18   0   6   407.37   399.02    65.64 o
  19   0   6  3547.79  3588.62   194.60 o
  20   0   6   365.84   378.73    64.72 o
  21   0   6  1121.15  1094.01   108.99 o
  22   0   6   875.86   908.71   143.81 o
  23   0   6   524.54   562.15   114.06 o
  24   0   6    30.34     1.56    24.16 <
   1   1   6  4228.16  4327.12   107.18 o
   3   1   6   485.92   530.59    35.51 o
   6   1   6    92.30    79.79    14.84 o
   7   1   6  1013.31  1000.82    48.65 o
   8   1   6    40.49    36.88    11.54 o
   9   1   6  1121.45  1162.87    60.87 o
  10   1   6     5.30    -0.98     9.17 <
  11   1   6    72.73    75.74    14.54 o
  12   1   6   834.34   882.85    52.70 o
  13   1   6  3687.99  3806.26   122.54 o
  14   1   6    11.34     5.98    10.95 <
  16   1   6   588.11   619.02    54.66 o
  17   1   6    84.46    84.75    22.45 o
  18   1   6   174.62   188.12    37.44 o
  19   1   6   283.13   297.57    46.92 o
  20   1   6    33.06    36.32    20.35 o
  21   1   6   613.90   593.02    82.30 o
  22   1   6     0.46    20.43    16.31 <
  23   1   6   115.43   135.10    40.39 o
  24   1   6   380.85   401.42    66.85 o
  25   1   6   105.68   126.51    39.23 o
  26   1   6     1.91    -7.54    24.10 <
  27   1   6   288.41   244.66    76.94 o
  28   1   6    61.01    52.12    39.63 <
  29   1   6     1.86     5.68    23.57 <
  30   1   6     4.20     0.92    13.36 <
   1   2   6    95.89    82.36    14.81 o
   2   2   6   154.01   157.61    20.70 o
   3   2   6  1371.33  1417.60    57.71 o
   4   2   6   249.16   247.33    24.67 o
   6   2   6   477.39   513.40    35.25 o
   7   2   6   611.37   622.63    38.72 o
   8   2   6   185.73   184.84    21.83 o
  10   2   6   319.30   320.78    32.40 o
  11   2   6   526.78   514.78    45.15 o
  12   2   6    10.23     7.01    10.25 <
  13   2   6     0.16    15.45    12.06 <
  14   2   6    40.52    45.33    15.19 o
  16   2   6   113.03    96.96    20.80 o
  17   2   6   541.62   547.76    46.73 o
  18   2   6   602.25   610.13    54.62 o
  20   2   6   157.77   118.47    36.26 o
  21   2   6    56.45    46.65    25.12 o
  22   2   6     6.60     3.83    20.25 <
  24   2   6    11.79    19.48    20.58 <
  25   2   6    12.60    39.78    24.17 o
  26   2   6     3.09    21.46    19.90 <
  27   2   6     4.64    31.06    33.05 <
  28   2   6     0.03    42.23    35.95 <
   1   3   6     8.23    -0.53     8.98 <
   2   3   6     0.88     7.36    11.87 <
   3   3   6     0.70    -2.36    11.27 <
   4   3   6   359.66   380.55    32.71 o
   5   3   6     0.17    -3.40     8.47 <
   6   3   6    56.62    40.97    12.51 o
   7   3   6   115.40   114.94    18.61 o
   8   3   6    50.45    43.60    14.93 o
   9   3   6     0.44    -5.09    10.06 <
  11   3   6    51.77    35.18    14.13 o
  12   3   6    89.51    95.90    20.67 o
  13   3   6    36.60    23.45    13.99 o
  14   3   6    10.70    16.24    11.03 <
  15   3   6     0.18     0.99    10.78 <
  16   3   6    72.78    67.80    20.11 o
  17   3   6    38.22    19.48    15.94 <
  18   3   6     9.29    -2.46    13.43 <
  19   3   6    12.96    32.35    14.80 o
  20   3   6    44.42    40.68    18.54 o
  21   3   6    11.68    20.44    18.34 <
  22   3   6    28.71    42.51    23.87 o
  23   3   6     0.40     9.24    17.59 <
  24   3   6    49.62    34.73    29.01 <
  25   3   6     0.86    -2.70    19.13 <
  26   3   6    10.71   -14.29    25.17 <
  27   3   6     0.06   -27.38    29.67 <
   0   4   6   317.28   369.01    42.69 o
   2   4   6   249.22   231.98    26.01 o
   3   4   6   907.29   914.56    58.90 o
   4   4   6    27.08    23.20    10.53 o
   6   4   6    97.33    75.14    18.43 o
   8   4   6     0.04    -5.77    10.80 <
   9   4   6    25.06    30.03    13.27 o
  10   4   6    80.37    90.37    20.47 o
  11   4   6   480.88   511.76    49.00 o
  12   4   6    39.19    18.99    14.46 <
  13   4   6   326.70   318.85    38.68 o
  14   4   6    72.66    66.06    18.93 o
  16   4   6   116.80   116.82    24.29 o
  17   4   6   467.58   465.06    46.15 o
  19   4   6   253.42   232.45    33.35 o
  20   4   6     0.10    -3.28    12.20 <
  21   4   6   110.94   112.85    23.61 o
  22   4   6    20.25    18.81    17.94 <
  23   4   6   590.53   646.54    77.99 o
  24   4   6     0.05    -1.60    16.47 <
  25   4   6    27.03    49.99    35.80 <
  26   4   6   151.78   147.03    56.17 o
   1   5   6  4586.21  4386.68   119.00 o
   2   5   6   882.06   890.42    59.74 o
   3   5   6   215.60   201.13    29.07 o
   4   5   6   133.05   127.66    23.65 o
   5   5   6   514.77   497.73    50.15 o
   6   5   6     7.08    -7.40    13.20 <
   7   5   6  1649.53  1653.71   102.04 o
   8   5   6   430.66   447.14    46.07 o
   9   5   6   563.68   554.94    51.12 o
  10   5   6    14.63    25.96    13.86 o
  11   5   6    47.19    52.46    17.76 o
  12   5   6   131.84   124.17    25.07 o
  13   5   6  3431.79  3574.16   126.83 o
  14   5   6   510.21   519.10    48.77 o
  15   5   6   822.04   814.87    60.77 o
  16   5   6    40.62    52.24    17.39 o
  17   5   6     4.23    -9.62    11.52 <
  18   5   6   399.39   384.52    41.96 o
  20   5   6     7.76    -6.42    12.95 <
  21   5   6  1611.99  1614.71    83.77 o
  22   5   6    10.81     5.24    13.17 <
  23   5   6    72.64    44.05    23.22 o
  24   5   6     8.23     7.14    20.67 <
  25   5   6    44.43    50.09    35.66 <
   0   6   6   606.68   522.57   105.71 o
   1   6   6  5798.06  5689.53   199.00 o
   2   6   6   608.36   593.21    64.99 o
   3   6   6   143.87   134.46    27.63 o
   4   6   6   511.84   540.80    60.00 o
   5   6   6   458.69   463.26    55.52 o
   7   6   6  2109.30  2132.90   117.43 o
   8   6   6   149.06   126.58    30.28 o
   9   6   6   606.13   591.06    53.13 o
  11   6   6   102.85    83.92    21.26 o
  12   6   6   132.77   128.38    25.64 o
  13   6   6  1954.33  2045.45    97.01 o
  14   6   6    41.60    36.77    15.55 o
  15   6   6  1686.36  1727.91    88.32 o
  16   6   6   263.60   284.66    36.33 o
  17   6   6   353.63   338.72    44.57 o
  18   6   6     5.16     7.20    10.51 <
  19   6   6  1932.00  1954.07    92.10 o
  20   6   6   509.28   498.22    46.69 o
  21   6   6   546.43   497.16    46.29 o
  22   6   6   277.28   258.82    33.95 o
  23   6   6   581.37   582.52    58.09 o
  24   6   6    23.01     4.90    13.65 <
   1   7   6   876.51   846.87   135.52 o
   3   7   6   611.11   505.77   104.85 o
   4   7   6   103.98   106.85    35.28 o
   5   7   6    75.87    54.37    27.13 o
   6   7   6   100.75   102.05    34.74 o
   7   7   6   250.12   249.73    51.81 o
   9   7   6   755.55   744.37    69.62 o
  10   7   6    36.61    32.28    20.45 o
  11   7   6    87.01    64.19    22.12 o
  12   7   6    84.12    52.85    21.02 o
  13   7   6  1042.81  1106.90    83.77 o
  14   7   6    26.28    12.63    16.51 <
  15   7   6     4.28    12.26    12.60 <
  16   7   6    59.99    57.66    21.42 o
  17   7   6   192.21   188.74    35.11 o
  18   7   6     7.14    -6.33    13.04 <
  19   7   6    48.67    28.86    14.66 o
  21   7   6    58.40    58.17    20.63 o
  22   7   6   135.34   130.34    28.64 o
  24   7   6    93.28    86.81    44.51 o
  25   7   6   197.04   193.20    62.41 o
   3   8   6   538.00   563.01   111.74 o
   4   8   6    90.47    94.50    47.65 o
   5   8   6     4.20   -48.21    37.42 <
   6   8   6    63.49    55.65    26.58 o
   7   8   6    91.21    86.44    32.89 o
   8   8   6     0.61    22.69    19.12 <
   9   8   6    79.19    61.04    28.00 o
  10   8   6    17.85    -0.45    21.69 <
  11   8   6   192.92   221.87    48.62 o
  12   8   6   112.64    89.50    31.64 o
  15   8   6   269.36   275.32    42.42 o
  16   8   6   222.04   244.82    49.45 o
  17   8   6   186.33   197.09    35.67 o
  18   8   6    83.82    97.56    26.00 o
  19   8   6    23.23     3.60    15.84 <
  22   8   6     0.92     6.75    14.10 <
  23   8   6    14.24    17.89    25.46 <
  24   8   6     5.85     0.27    15.64 <
   6   9   6    10.23    21.30    26.81 <
   7   9   6   283.35   280.88    79.46 o
   8   9   6    16.08    -2.55    19.80 <
   9   9   6     7.44    14.71    17.32 <
  10   9   6     6.16    25.22    21.03 <
  11   9   6   259.11   230.88    50.46 o
  12   9   6     4.74    12.83    16.51 <
  13   9   6   298.18   320.53    58.14 o
  14   9   6    99.99   110.37    35.23 o
  16   9   6     1.12    11.88    15.94 <
  17   9   6   178.60   174.01    42.93 o
  18   9   6     2.97    19.88    18.12 <
  19   9   6    55.71    66.48    27.72 o
  20   9   6    38.19    18.13    17.56 <
  21   9   6    18.39    -9.30    23.66 <
  22   9   6     2.69   -38.02    33.24 <
   8  10   6    46.74    77.03    44.41 o
   9  10   6     0.00    44.62    34.59 <
  10  10   6    30.95    13.02    23.10 <
  11  10   6   391.80   479.40    72.59 o
  12  10   6    22.10    43.98    25.24 o
  13  10   6   578.46   599.24    79.96 o
  14  10   6    41.81    63.32    28.76 o
  17  10   6   260.21   264.01    52.69 o
  18  10   6     3.93    29.86    20.46 <
  19  10   6   565.23   548.04    73.45 o
  20  10   6     7.63     5.81    21.18 <
  21  10   6   113.13   117.96    52.22 o
  11  11   6    75.87   136.49    56.02 o
  12  11   6    56.67    25.74    29.86 <
  13  11   6  1525.02  1699.35   188.46 o
  14  11   6   141.35   129.51    39.35 o
  15  11   6   560.25   561.60    77.58 o
  16  11   6     4.72    -2.66    16.79 <
  17  11   6     1.04   -11.93    16.32 <
  18  11   6   385.49   413.98    95.19 o
  19  11   6   591.74   586.94   112.62 o
  14  12   6    26.44    47.23    35.99 <
  15  12   6   702.03   660.08   117.93 o
  16  12   6    63.85    94.44    47.50 o
  17  12   6    29.18    58.47    39.50 <
  18  12   6     2.61   -10.29    22.47 <
   1   1   7   556.58   561.93    40.14 o
   2   1   7     1.96     5.60     8.24 <
   3   1   7     4.76     1.80    10.47 <
   4   1   7   790.43   819.39    48.32 o
   5   1   7   135.71   132.99    20.42 o
   7   1   7     1.89   -11.17    11.01 <
   8   1   7   569.88   577.75    40.99 o
  10   1   7   151.53   164.06    22.54 o
  11   1   7   192.88   207.54    25.18 o
  12   1   7    40.54    52.84    14.70 o
  13   1   7   113.98   107.97    21.18 o
  14   1   7     0.41    -3.79    12.73 <
  15   1   7   103.82   115.80    22.70 o
  18   1   7    12.57     1.93    12.50 <
  19   1   7   204.79   192.74    41.37 o
  20   1   7    76.42    65.76    26.18 o
  21   1   7    60.17    35.37    24.99 <
  22   1   7    57.07    54.38    24.76 o
  23   1   7    58.25    64.13    25.95 o
  24   1   7     0.02    37.79    26.83 <
  25   1   7     3.89    26.53    23.24 <
  26   1   7    55.52    87.22    36.20 o
  27   1   7     0.95    16.75    30.43 <
   0   2   7     2.05    -1.57    16.49 <
   1   2   7  1195.14  1208.75    62.55 o
   2   2   7  3442.26  3513.82    99.20 o
   3   2   7    29.73    17.15    12.46 <
   4   2   7   180.19   163.14    22.54 o
   5   2   7    20.32    12.68    11.64 <
   7   2   7    83.65    73.55    16.13 o
   8   2   7     5.91    -4.70    11.08 <
   9   2   7  1831.25  1820.23    83.67 o
  10   2   7   248.36   276.36    30.61 o
  11   2   7  1848.74  1803.89    76.51 o
  12   2   7   235.09   240.90    31.61 o
  13   2   7    36.50    37.49    14.34 o
  14   2   7     5.88     2.25    12.81 <
  15   2   7    15.63     6.51    14.77 <
  16   2   7    29.81    40.68    16.15 o
  17   2   7    30.05    15.00    15.65 <
  18   2   7   114.02   103.05    23.20 o
  19   2   7   210.66   216.93    36.56 o
  20   2   7    29.03    33.57    25.58 <
  21   2   7   724.76   699.49    91.28 o
  22   2   7   972.52   943.57   106.53 o
  23   2   7   155.77   186.13    48.64 o
  24   2   7   150.33   117.74    40.53 o
  26   2   7   492.79   423.06    72.90 o
  27   2   7   147.41    85.99    51.32 o
  28   2   7     0.01   -35.93    37.59 <
   1   3   7    72.34    83.15    16.61 o
   2   3   7     9.48     1.51     9.72 <
   3   3   7  2317.15  2344.20    95.08 o
   4   3   7     2.06     2.27     8.80 <
   5   3   7  2655.21  2667.14    93.79 o
   6   3   7   134.45   127.68    20.09 o
   7   3   7  1770.50  1768.28    75.90 o
   8   3   7  2107.85  2193.99    84.38 o
   9   3   7   547.72   520.40    41.66 o
  10   3   7   290.56   280.87    34.02 o
  11   3   7     1.56   -11.49    11.90 <
  12   3   7  3403.20  3539.78   139.70 o
  13   3   7  1280.09  1418.24    91.65 o
  14   3   7   103.33   115.63    24.55 o
  15   3   7  1212.99  1259.24    76.50 o
  16   3   7    27.23    41.93    16.39 o
  17   3   7   604.44   600.28    58.15 o
  18   3   7   230.58   231.07    36.93 o
  19   3   7    26.51     9.01    15.59 <
  20   3   7   271.99   271.41    39.83 o
  21   3   7    10.79   -11.23    18.86 <
  22   3   7     5.47    -5.21    25.25 <
  23   3   7  1053.07  1025.53   109.55 o
  24   3   7    36.77    47.60    27.20 o
  26   3   7    62.18   111.67    56.06 o
  27   3   7    69.54    95.35    52.63 o
   0   4   7     7.27    15.75    15.07 <
   1   4   7   445.16   433.42    35.95 o
   4   4   7    55.94    55.27    15.55 o
   5   4   7   222.67   237.12    28.81 o
   6   4   7    27.27    32.28    14.19 o
   7   4   7    36.31    24.05    13.78 o
   9   4   7   585.10   592.91    52.67 o
  10   4   7   343.75   386.51    43.01 o
  11   4   7   647.32   651.42    61.45 o
  12   4   7   204.73   188.88    30.52 o
  13   4   7    93.65    79.41    22.54 o
  14   4   7    58.39    56.65    19.86 o
  15   4   7   142.01   118.32    27.34 o
  16   4   7     1.29    10.10    14.02 <
  17   4   7    10.12     7.49    11.95 <
  18   4   7     4.06     4.74    12.79 <
  20   4   7    46.93    38.79    17.43 o
  21   4   7   269.22   250.28    37.97 o
  22   4   7   366.85   336.67    43.33 o
  23   4   7    24.24    24.72    20.79 <
  24   4   7   122.09   124.99    58.18 o
  25   4   7   159.34   144.32    61.96 o
  26   4   7   475.36   461.95   105.81 o
   1   5   7   505.77   542.84    46.44 o
   2   5   7     5.02    20.91    11.48 o
   3   5   7    98.26   101.56    20.13 o
   4   5   7  1186.82  1142.18    67.18 o
   6   5   7     3.16    12.35    12.95 <
   7   5   7    40.46    32.21    18.01 o
   8   5   7   354.97   353.40    41.06 o
   9   5   7   235.00   231.98    37.34 o
  10   5   7     4.52    13.62    14.40 <
  11   5   7   122.51   127.94    27.97 o
  12   5   7   148.93   159.02    30.83 o
  13   5   7   333.36   316.34    48.11 o
  14   5   7     0.29   -12.35    15.15 <
  15   5   7     1.52   -13.41    15.84 <
  16   5   7    19.99    28.17    15.36 o
  17   5   7    26.59     7.82    16.70 <
  18   5   7     0.00     5.12    11.61 <
  19   5   7   151.80   163.27    30.93 o
  20   5   7   139.46   133.29    28.28 o
  21   5   7    59.59    71.02    21.66 o
  22   5   7    40.34    25.20    15.48 o
  23   5   7    12.20    17.17    15.36 <
  24   5   7    80.69    72.81    45.19 o
   0   6   7    79.09   108.18    39.05 o
   1   6   7     1.47   -11.58    14.16 <
   2   6   7    12.70    18.44    16.76 <
   3   6   7     2.93    20.19    18.94 <
   4   6   7    46.98    55.29    20.43 o
   5   6   7    30.55    27.02    18.80 <
   7   6   7     3.43     4.55    11.51 <
   8   6   7    44.01    30.67    16.44 o
  10   6   7   235.48   251.68    38.74 o
  11   6   7     2.18    -1.16    15.24 <
  12   6   7    23.84    31.32    16.51 o
  13   6   7    11.50     7.36    13.44 <
  14   6   7    15.39    24.98    14.69 o
  15   6   7    46.60    39.70    17.73 o
  16   6   7     1.11     0.92    11.03 <
  17   6   7     0.77     5.11    15.09 <
  18   6   7   226.79   236.22    36.56 o
  19   6   7    18.25    19.99    14.17 <
  20   6   7    11.94     3.81    12.95 <
  21   6   7    59.10    38.00    19.30 o
  22   6   7   127.22   105.04    29.06 o
  23   6   7     0.90   -18.71    16.30 <
  24   6   7    62.02    43.61    37.36 <
  25   6   7    14.56    22.75    30.90 <
   1   7   7   209.21   202.77    52.54 o
   2   7   7    17.25    19.83    18.06 <
   3   7   7    84.15    86.08    35.71 o
   4   7   7    14.29    11.89    21.96 <
   5   7   7   213.30   203.50    52.05 o
   6   7   7     0.52   -14.85    18.95 <
   7   7   7    19.12    42.59    20.84 o
   9   7   7    51.19    53.28    22.37 o
  12   7   7   736.23   764.47    76.65 o
  13   7   7    15.84    13.02    18.88 <
  14   7   7     4.18    10.98    14.69 <
  15   7   7   338.39   321.98    43.00 o
  16   7   7   518.49   512.47    61.76 o
  19   7   7   155.59   153.55    29.89 o
  20   7   7     0.48   -12.67    13.08 <
  21   7   7    36.10    37.73    19.62 o
  22   7   7    36.93    45.30    20.65 o
  23   7   7    80.58    55.91    40.95 <
  24   7   7   139.30   138.85    60.07 o
   2   8   7  1231.62  1377.26   189.67 o
   3   8   7    68.98    56.83    43.19 <
   4   8   7   113.00   122.13    57.49 o
   5   8   7    13.45    19.41    21.83 <
   6   8   7    80.70    77.00    34.02 o
   8   8   7    77.04    93.26    36.47 o
   9   8   7  2017.53  2005.71   156.63 o
  10   8   7     7.59    -7.99    26.79 <
  12   8   7   168.30   157.61    36.25 o
  15   8   7     0.54    21.13    16.97 <
  16   8   7    90.20    90.05    27.85 o
  17   8   7     4.90    -5.54    17.65 <
  18   8   7   582.37   586.22    78.53 o
  20   8   7    28.46     1.16    19.18 <
  21   8   7   892.21   855.26    78.40 o
  22   8   7  1419.30  1434.14   184.42 o
  23   8   7   211.94   214.47    73.18 o
   5   9   7   631.28   676.27   133.63 o
   6   9   7   204.71   205.56    74.03 o
   7   9   7   367.54   365.63    97.99 o
   8   9   7   530.80   593.12    87.62 o
  10   9   7   175.75   189.51    50.51 o
  11   9   7    32.88    44.87    27.34 o
  12   9   7  2692.94  2707.15   181.11 o
  13   9   7   572.76   509.10    78.99 o
  14   9   7   146.88   143.33    43.62 o
  15   9   7   697.19   793.22    97.25 o
  16   9   7   267.03   262.66    57.09 o
  17   9   7   150.73   173.62    46.65 o
  18   9   7    76.80    66.87    30.84 o
  19   9   7    40.04    54.51    28.64 o
  20   9   7   325.50   255.75    81.53 o
  22   9   7    21.11     6.40    25.79 <
   8  10   7     2.60    28.52    34.35 <
   9  10   7   102.98   130.18    60.10 o
  10  10   7     5.92   -12.11    27.60 <
  11  10   7    11.21     7.63    24.27 <
  12  10   7   171.00   200.26    51.51 o
  14  10   7    51.49    29.43    23.51 <
  15  10   7   268.96   264.45    57.53 o
  16  10   7     6.35    27.70    22.96 <
  17  10   7     8.41    25.43    22.29 <
  18  10   7   122.23   145.20    43.43 o
  19  10   7     0.45     6.99    23.38 <
  20  10   7   117.44   142.49    61.47 o
  10  11   7    28.59    44.41    38.75 <
  11  11   7    38.18     5.60    24.64 <
  12  11   7    28.18    43.58    39.37 <
  13  11   7    97.70   110.66    55.54 o
  14  11   7    43.63    60.32    30.42 o
  15  11   7     3.81    15.11    19.65 <
  16  11   7     0.59   -37.61    25.59 <
  17  11   7    22.78    38.90    36.96 <
  18  11   7     2.20    24.51    31.82 <
  19  11   7    81.22    92.08    52.87 o
  12  12   7     2.51    -1.49    19.71 <
  13  12   7     1.18     2.48    21.33 <
  14  12   7    20.90    52.83    42.48 <
  15  12   7    29.35    69.12    45.10 o
   0   0   8  1371.57  1406.53   137.06 o
   1   0   8    36.36    15.18    16.92 <
   2   0   8     4.75   -13.92    16.85 <
   3   0   8  1500.96  1543.61   101.87 o
   4   0   8  3612.82  3650.39   155.85 o
   5   0   8   351.61   342.59    48.86 o
   6   0   8    41.82    38.74    20.02 o
   7   0   8   612.69   611.59    64.52 o
   8   0   8  1348.70  1406.33    97.40 o
   9   0   8     0.60    15.16    15.80 <
  10   0   8     3.93     7.17    16.81 <
  11   0   8     4.12    -5.94    16.01 <
  12   0   8   323.65   335.89    68.01 o
  14   0   8    31.39     3.31    21.32 <
  15   0   8   595.58   570.41    87.05 o
  17   0   8    28.28    16.63    29.27 <
   1   1   8   110.41    98.62    20.16 o
   4   1   8   168.25   159.71    24.24 o
   5   1   8     8.17    -5.94    12.87 <
   7   1   8    41.61    39.46    14.11 o
   8   1   8    15.75     7.14    12.25 <
   9   1   8   563.89   597.03    48.61 o
  10   1   8  2136.81  2161.49   107.19 o
  11   1   8   626.42   609.91    57.74 o
  13   1   8   293.75   264.80    38.40 o
  14   1   8   277.81   243.53    40.60 o
  15   1   8   359.73   377.86    71.48 o
  16   1   8     6.89    -9.69    25.11 <
  17   1   8     0.75    12.65    19.62 <
  18   1   8   213.36   224.43    55.66 o
  19   1   8   223.37   257.79    87.44 o
  20   1   8   184.35   246.28    85.97 o
   0   2   8   237.70   219.82    39.77 o
   2   2   8    53.69    65.87    16.74 o
   3   2   8    18.48    29.06    12.69 o
   4   2   8    92.13    93.37    19.37 o
   5   2   8     6.53    -3.29    12.82 <
   7   2   8   321.78   323.08    33.84 o
   8   2   8   313.72   324.30    36.17 o
   9   2   8   531.38   590.32    56.19 o
  10   2   8    30.09    31.05    14.74 o
  11   2   8    73.60    49.54    20.75 o
  12   2   8   134.14   144.84    32.60 o
  13   2   8    88.83    95.77    31.56 o
  14   2   8    44.40    36.80    21.78 o
  15   2   8    64.59    44.10    23.11 o
  16   2   8   135.40   133.62    43.96 o
  17   2   8    19.99    24.96    23.77 <
  18   2   8    32.62     4.47    31.08 <
  19   2   8   338.32   349.23    67.35 o
  20   2   8   118.49   102.25    39.47 o
  21   2   8   307.04   359.81   101.60 o
  22   2   8     0.72    11.45    30.82 <
  23   2   8    98.08   125.42    62.97 o
  24   2   8     1.79    15.25    30.75 <
   1   3   8    35.90    40.41    13.84 o
   2   3   8     1.62     2.43    11.21 <
   4   3   8    80.63    72.39    17.50 o
   5   3   8    64.73    50.33    16.27 o
   6   3   8     0.17    -1.87    13.21 <
   7   3   8    82.86    64.96    23.25 o
   8   3   8     2.41   -13.91    16.99 <
   9   3   8     2.54     7.75    17.07 <
  11   3   8    14.66    13.96    16.63 <
  12   3   8    75.64    71.37    24.33 o
  14   3   8    31.80    14.92    22.07 <
  15   3   8    12.07   -12.11    19.77 <
  17   3   8     1.13   -27.12    25.58 <
  18   3   8    20.37    50.01    29.55 o
  19   3   8     5.60    -3.95    19.63 <
  20   3   8     4.69     9.88    19.94 <
  21   3   8    29.62    43.25    26.87 o
  22   3   8    16.65    -2.04    24.11 <
  23   3   8    21.47    11.90    29.02 <
  24   3   8    13.33   -11.82    25.91 <
   1   4   8   339.60   307.98    35.59 o
   2   4   8    10.53    16.43    13.27 <
   3   4   8    15.40    23.54    14.81 o
   4   4   8   399.00   355.00    44.73 o
   5   4   8    80.75    75.22    25.48 o
   6   4   8    17.07    17.72    16.19 <
   7   4   8     0.03    -2.60    13.70 <
   8   4   8   287.44   315.74    54.39 o
   9   4   8   124.51   127.87    31.28 o
  10   4   8   116.88   126.23    30.52 o
  11   4   8   193.20   193.34    36.79 o
  12   4   8     4.96   -11.08    20.24 <
  13   4   8    15.03    10.73    21.19 <
  14   4   8    27.74    30.04    19.40 o
  15   4   8     6.85    -7.27    22.01 <
  16   4   8   470.06   441.42    61.47 o
  17   4   8     4.98     5.96    15.61 <
  20   4   8   241.06   243.69    55.88 o
  21   4   8    93.00    55.64    30.27 o
  22   4   8    32.37    15.40    22.57 <
   3   5   8     1.78    -3.81    16.97 <
   6   5   8    26.56    25.30    20.89 <
   7   5   8     9.64     7.77    13.74 <
   8   5   8     3.65    -3.00    16.69 <
   9   5   8   649.69   648.59    75.53 o
  10   5   8  3370.27  3349.06   169.13 o
  11   5   8   818.58   815.73    83.49 o
  13   5   8     0.36    35.69    24.99 <
  14   5   8   363.19   357.62    55.50 o
  15   5   8    19.12    26.84    20.70 <
  16   5   8   106.10    70.73    26.54 o
  17   5   8     9.56    -5.80    16.66 <
  18   5   8   274.11   290.02    60.93 o
  19   5   8   158.58   165.55    46.96 o
  20   5   8   159.43   147.10    44.99 o
  21   5   8   297.07   300.10    61.51 o
  22   5   8   561.75   647.60   120.87 o
  23   5   8   130.58   126.40    55.03 o
  24   5   8    25.01    19.19    26.79 <
   2   6   8    37.48    44.78    38.64 <
   3   6   8  1058.15  1008.06   170.41 o
   4   6   8  2088.17  2047.19   240.43 o
   5   6   8   241.51   201.10    77.98 o
   6   6   8    71.06    82.89    36.12 o
   8   6   8   464.81   513.97    83.54 o
   9   6   8    49.37    53.93    30.40 o
  10   6   8   109.87   102.33    39.56 o
  11   6   8   101.13    88.32    37.36 o
  12   6   8   278.04   248.58    58.59 o
  13   6   8   758.43   750.74    98.39 o
  14   6   8     9.75    10.58    19.11 <
  15   6   8   177.80   235.47    55.74 o
  16   6   8   550.37   549.77    82.71 o
  17   6   8     3.18    -4.73    17.88 <
  19   6   8   110.72   118.88    40.24 o
  20   6   8   228.81   251.85    56.05 o
  21   6   8   254.83   317.31    87.00 o
   5   7   8    93.18    63.75    44.57 <
   6   7   8    78.30    92.19    55.52 o
   7   7   8    11.46   -23.28    34.78 <
   8   7   8     0.99     0.79    19.22 <
  10   7   8   513.89   557.09   123.45 o
  11   7   8    99.46   112.03    57.91 o
  12   7   8     0.01    -8.19    24.99 <
  13   7   8   115.06    93.21    37.98 o
  14   7   8   567.91   554.05    84.87 o
  15   7   8   106.38    87.05    36.41 o
  16   7   8     1.29    -1.68    18.15 <
  17   7   8    94.76    95.96    36.87 o
  18   7   8    85.18    94.60    36.64 o
  19   7   8    62.60    56.12    29.18 o
  20   7   8    23.06     3.85    22.05 <
  21   7   8    66.17    90.22    49.13 o
   9   8   8   129.17    78.05    50.63 o
  10   8   8     0.68    -0.92    20.05 <
  11   8   8   103.64    71.89    49.76 <
  12   8   8    37.92    81.73    51.07 o
  13   8   8    10.66   -13.27    28.76 <
  14   8   8    16.12    45.79    41.75 <
  15   8   8    22.50    21.75    30.47 <
  16   8   8    48.97    28.91    34.85 <
  17   8   8     6.85   -20.36    31.95 <
  18   8   8     3.72    -2.65    23.00 <
  19   8   8    68.28    77.56    47.91 o
  20   8   8   215.93   227.20    74.74 o
  12   9   8    77.06    39.75    39.29 <
  13   9   8    35.25    72.62    47.97 o
  14   9   8     1.46    42.81    39.33 <
  15   9   8    14.99   -12.91    28.12 <
  16   9   8     8.70    23.55    32.98 <
  17   9   8     6.54    -3.32    22.64 <
  18   9   8    53.09    46.98    40.04 <
  15  10   8     7.55    30.88    33.62 <
  16  10   8   238.87   238.69    81.07 o
  17  10   8    63.38    92.51    53.54 o
